# Supplementary material for: Analysing Institutions Interdisciplinarity by Extensive Use of Rao-Stirling Diversity Index
Source: PLoS One. 2017 Jan 23;12(1):e0170296. doi: 10.1371/journal.pone.0170296 (PMC5256946; doi:10.1371/journal.pone.0170296)
Supplement: S1 Table — Three year citation window. (ZIP) [file pone.0170296.s003.zip]

Archive with 10 entries (9 files):
- S3_TABLE/
- S3_TABLE/BOURGOGNE.csv
- S3_TABLE/GRENOBLE1.csv
- S3_TABLE/NANTES.csv
- S3_TABLE/PARIS5.csv
- S3_TABLE/PARIS6.csv
- S3_TABLE/PARIS7.csv
- S3_TABLE/STRASBOURG.csv
- S3_TABLE/AIX-MARSEILLE.csv
- S3_TABLE/AVERAGE.csv
