# Supplementary material for: Analysing Institutions Interdisciplinarity by Extensive Use of Rao-Stirling Diversity Index
Source: PLoS One. 2017 Jan 23;12(1):e0170296. doi: 10.1371/journal.pone.0170296 (PMC5256946; doi:10.1371/journal.pone.0170296)
Supplement: S1 Table — Three year citation window. (ZIP) [file pone.0170296.s003.zip › S3_TABLE/BOURGOGNE.csv]

Articles	Sta*100	NB_CITATIONS	Top_citations
000302124400001	46.3488984119	98	CLASSE_1
000275583000006	46.8446038341	79	CLASSE_1
000304419800001	37.3723915828	71	CLASSE_1
000301897500009	44.7381878361	65	CLASSE_1
000305376000001	42.9467015503	65	CLASSE_1
000287272800012	45.2835066285	63	CLASSE_1
000282130500008	49.6067564605	57	CLASSE_2
000274315600017	23.0404638921	55	CLASSE_2
000305553500001	41.4049576854	53	CLASSE_2
000265891100013	56.9738895735	51	CLASSE_2
000287745100007	57.7733059533	51	CLASSE_2
000300485600021	44.0171287703	50	CLASSE_2
000259202600007	56.2919853892	48	CLASSE_2
000299494000018	54.6746758785	48	CLASSE_2
000276621200021	44.2392971764	47	CLASSE_2
000279537700011	46.3981100157	46	CLASSE_3
000287111700014	42.5793381908	44	CLASSE_3
000296092000042	51.8222173058	44	CLASSE_3
000306994600021	43.1475389818	44	CLASSE_3
000308213900006	45.1728374778	43	CLASSE_3
000308524100008	24.9194119944	43	CLASSE_3
000272071100004	32.1543619116	42	CLASSE_3
000294396700012	30.8374846167	42	CLASSE_3
000300499300009	46.9043220577	42	CLASSE_3
000309085500007	32.8596230031	42	CLASSE_3
000311794700007	39.7045801236	42	CLASSE_3
000294878800014	28.529260767	41	CLASSE_3
000253128500004	35.7300516743	39	CLASSE_4
000291548100005	48.278016461	39	CLASSE_4
000303272300004	52.9985303647	39	CLASSE_4
000280932400021	32.3441237443	37	CLASSE_4
000283742400001	39.5828149675	37	CLASSE_4
000287650100015	44.7357466196	37	CLASSE_4
000252117900012	41.5993984219	36	CLASSE_4
000269807900012	39.2514778174	36	CLASSE_4
000291256100023	38.2233724525	36	CLASSE_4
000289607000002	22.0312639421	35	CLASSE_4
000296941400022	40.4250491718	35	CLASSE_4
000308577600032	38.3381698307	35	CLASSE_4
000251812400016	40.349295366	34	CLASSE_4
000308738500044	38.4829910328	34	CLASSE_4
000264181800009	42.7705922703	33	CLASSE_5
000264937300012	41.9346770863	32	CLASSE_5
000269949900002	61.448280159	32	CLASSE_5
000292921100029	35.4787713575	32	CLASSE_5
000294795600004	44.5205296818	32	CLASSE_5
000304482400006	47.9197064859	32	CLASSE_5
000310781200001	42.1636640927	32	CLASSE_5
000266360100013	42.7288304487	31	CLASSE_5
000299380700005	39.3203887	31	CLASSE_5
000303553600002	38.2031756862	30	CLASSE_5
000305031400014	49.2584084949	30	CLASSE_5
000259707800015	36.8605201991	29	CLASSE_5
000267566800012	43.8200613713	29	CLASSE_5
000283524500025	37.2448434651	29	CLASSE_5
000298381900008	63.8036496976	29	CLASSE_5
000302047600013	25.0111203356	29	CLASSE_5
000306101000012	38.3789445326	29	CLASSE_5
000278085100014	49.5763647073	28	CLASSE_6
000288055200030	26.4471916222	28	CLASSE_6
000252942700009	30.476246302	27	CLASSE_6
000254686600021	38.4355988678	27	CLASSE_6
000256066200016	40.9635547937	27	CLASSE_6
000261843100005	58.0639689292	27	CLASSE_6
000268414500001	30.4955318355	27	CLASSE_6
000278605300008	32.1910399176	27	CLASSE_6
000264170400010	47.9190735107	26	CLASSE_6
000276444200012	43.2146986479	26	CLASSE_6
000295167200002	42.3253360458	26	CLASSE_6
000297591100003	46.4913567983	26	CLASSE_6
000305659500011	33.8791971316	26	CLASSE_6
000257641100009	48.1154070328	25	CLASSE_6
000262298200020	34.4111226104	25	CLASSE_6
000280657100010	52.415554355	25	CLASSE_6
000284951600015	40.9096951145	25	CLASSE_6
000304730000017	47.3635499928	25	CLASSE_6
000252063900011	25.143811991	24	CLASSE_7
000261346700017	49.2178391712	24	CLASSE_7
000272408300009	20.016877197	24	CLASSE_7
000277283800013	29.9051007054	24	CLASSE_7
000289925800005	47.6101603439	24	CLASSE_7
000293735300012	30.5729830069	24	CLASSE_7
000299125300005	45.526526387	24	CLASSE_7
000267440700033	34.7569648914	23	CLASSE_7
000277532800014	18.117628236	23	CLASSE_7
000284064200003	48.4080823435	23	CLASSE_7
000291219000005	43.325615291	23	CLASSE_7
000291649400006	20.4768322935	23	CLASSE_7
000311470400006	57.9899860589	23	CLASSE_7
000254106800008	29.943644451	22	CLASSE_7
000258944800020	29.4730620925	22	CLASSE_7
000259960700011	31.3091518384	22	CLASSE_7
000305420200020	24.9762690487	22	CLASSE_7
000255716200023	53.547068265	21	CLASSE_7
000267087600003	30.5411161547	21	CLASSE_7
000281318700035	27.6476842262	21	CLASSE_7
000276585800011	45.2997635336	20	CLASSE_8
000280386900014	14.8083481147	20	CLASSE_8
000288253300012	50.7128149684	20	CLASSE_8
000293383700009	48.9936436901	20	CLASSE_8
000297614600025	49.2101777532	20	CLASSE_8
000255377600004	28.5730558933	19	CLASSE_8
000269196800392	58.4016578516	19	CLASSE_8
000289848100012	40.0663505805	19	CLASSE_8
000293913300009	66.1911216199	19	CLASSE_8
000302754500008	48.9535457546	19	CLASSE_8
000255454400013	55.3409295573	18	CLASSE_8
000258685700007	33.4877333233	18	CLASSE_8
000263133500015	38.531908377	18	CLASSE_8
000271357400025	38.5004253001	18	CLASSE_8
000278152000004	60.8175237808	18	CLASSE_8
000295171300011	46.3878698153	18	CLASSE_8
000306724700017	24.3122212248	18	CLASSE_8
000254004800016	49.1537739072	17	CLASSE_8
000257168100012	40.9893493821	17	CLASSE_8
000272521200015	39.7482958532	17	CLASSE_8
000261843100006	51.2643386698	16	CLASSE_8
000279473900005	63.7403393718	16	CLASSE_8
000286025300008	49.7854993923	15	CLASSE_9
000302908900012	43.2821205011	15	CLASSE_9
000312428300003	49.558012294	15	CLASSE_9
000263692100004	25.4824801222	14	CLASSE_9
000266078300006	62.3765302327	14	CLASSE_9
000269068300007	46.3916635025	14	CLASSE_9
000295571900012	21.7938388357	14	CLASSE_9
000311419700022	36.1805937451	14	CLASSE_9
000255756600010	45.9557554713	13	CLASSE_9
000272359400005	60.2598286661	13	CLASSE_9
000291652500135	29.656323676	13	CLASSE_9
000294090700026	38.3779282511	13	CLASSE_9
000252665500004	44.765280892	12	CLASSE_9
000261769700006	60.8235311007	12	CLASSE_9
000298876100007	43.01166774	12	CLASSE_9
000263139400011	33.8380121313	11	CLASSE_9
000269949900003	52.0728665676	11	CLASSE_9
000284683000009	42.0001373448	11	CLASSE_9
000253359800002	41.7273842666	10	CLASSE_9
000305331100001	33.6222885643	10	CLASSE_9
000294906800002	43.0803154781	9	CLASSE_10
000302140300011	36.778823339	9	CLASSE_10
000308063900004	24.9098021737	9	CLASSE_10
000257787600008	53.1899556451	8	CLASSE_10
000272359400001	30.8424416287	8	CLASSE_10
000285708300009	23.536805997	8	CLASSE_10
000289848100004	57.7464463989	8	CLASSE_10
000311246100003	51.7002231221	8	CLASSE_10
000253490100103	32.8396251934	7	CLASSE_10
000265331300001	23.6900914851	7	CLASSE_10
000272213500018	61.5984838894	7	CLASSE_10
000252686200014	48.5640540727	6	CLASSE_10
000261523100006	37.9336730641	6	CLASSE_10
000253331300004	43.5262255422	5	CLASSE_10
000306281300073	29.9211838887	5	CLASSE_10
000262246600010	14.6918268654	4	CLASSE_10
000291652500111	28.3438497271	4	CLASSE_10
000261523100008	0	3	CLASSE_10
000287076700010	28.4536002603	3	CLASSE_10
000306281300067	19.8054499946	3	CLASSE_10
