# Supplementary material for: Analysing Institutions Interdisciplinarity by Extensive Use of Rao-Stirling Diversity Index
Source: PLoS One. 2017 Jan 23;12(1):e0170296. doi: 10.1371/journal.pone.0170296 (PMC5256946; doi:10.1371/journal.pone.0170296)
Supplement: S1 Table — Three year citation window. (ZIP) [file pone.0170296.s003.zip › S3_TABLE/GRENOBLE1.csv]

Articles	Sta*100	NB_CITATIONS	Top_citations
000298463000001	36.4185110904	378	CLASSE_1
000256724200001	50.1771350893	140	CLASSE_1
000277780100003	39.3553461853	106	CLASSE_1
000283398700005	38.1878791687	100	CLASSE_1
000277225600015	33.0862012531	99	CLASSE_1
000297535300010	38.6870764595	94	CLASSE_1
000260871300001	29.2170751234	90	CLASSE_1
000283962800001	34.7445978557	89	CLASSE_1
000309028600006	23.0726295965	88	CLASSE_1
000303654000013	30.3361970145	87	CLASSE_1
000301759100018	41.8000896994	82	CLASSE_1
000301494900009	36.1482055981	81	CLASSE_1
000266710900002	27.6805184615	80	CLASSE_1
000302119800030	31.2726287159	72	CLASSE_1
000292048600003	50.0805085498	69	CLASSE_1
000279160200007	39.0506163766	68	CLASSE_1
000307125900032	30.726150951	68	CLASSE_1
000262073500003	43.6439852266	67	CLASSE_1
000262301500054	30.5725455629	67	CLASSE_1
000291512000008	35.3930854426	67	CLASSE_1
000280631600012	27.4441018735	66	CLASSE_1
000291062000009	30.0719940052	66	CLASSE_1
000272071600014	43.1925791242	64	CLASSE_1
000303870100003	29.0531217712	64	CLASSE_1
000258105000040	28.8833342188	63	CLASSE_1
000281560200014	31.0224632326	63	CLASSE_1
000308589400005	41.7765601633	63	CLASSE_1
000261981100006	65.5496690553	62	CLASSE_1
000294525000006	36.0261819436	62	CLASSE_1
000312158500010	42.8000573898	62	CLASSE_1
000291139600001	46.2368850995	61	CLASSE_1
000307368100007	37.360003652	61	CLASSE_1
000294326100014	34.9823165404	60	CLASSE_1
000300321300014	43.0544227857	60	CLASSE_1
000304248000007	41.2909955254	60	CLASSE_1
000305610700015	38.9494520194	60	CLASSE_1
000264937300009	40.1852099359	59	CLASSE_2
000281109200024	36.9556370992	58	CLASSE_2
000284016300017	29.1401301087	58	CLASSE_2
000291543600007	26.3509797558	57	CLASSE_2
000304893400004	40.0172510367	57	CLASSE_2
000309694000012	28.9475590183	57	CLASSE_2
000208198000001	27.6885090403	56	CLASSE_2
000294197200003	38.9231479243	56	CLASSE_2
000302926600002	30.7096486148	56	CLASSE_2
000262678300002	34.6019519504	55	CLASSE_2
000279160200015	51.3610500791	55	CLASSE_2
000284852600025	39.70548591	55	CLASSE_2
000295476400002	32.8775846943	55	CLASSE_2
000301295300017	26.7868718548	54	CLASSE_2
000292552300006	48.1412381914	53	CLASSE_2
000296019600009	26.8759840639	52	CLASSE_2
000260718600004	36.7592847012	51	CLASSE_2
000266619000003	43.6575770009	51	CLASSE_2
000278431500003	54.8790588246	50	CLASSE_2
000280695200033	46.5257625841	50	CLASSE_2
000296976500021	36.460452534	50	CLASSE_2
000276480200045	29.7996608841	49	CLASSE_2
000306950200107	35.3838893124	49	CLASSE_2
000304349300009	25.094726452	48	CLASSE_2
000308688300002	42.0187284965	48	CLASSE_2
000284580100022	34.6660435163	47	CLASSE_2
000286951800005	45.8619667061	47	CLASSE_2
000293267800008	34.487438941	47	CLASSE_2
000285935000001	52.8847196198	46	CLASSE_3
000262108500009	36.5896486917	45	CLASSE_3
000296265500089	36.1216328573	45	CLASSE_3
000255526100001	47.3296543715	44	CLASSE_3
000272997000019	36.5252991505	44	CLASSE_3
000280739500004	40.123807331	44	CLASSE_3
000287989000013	59.0258399209	44	CLASSE_3
000294525000027	46.3554392933	44	CLASSE_3
000301297100003	37.2753082899	44	CLASSE_3
000309518600017	32.6347366742	44	CLASSE_3
000278287800005	56.1301549693	43	CLASSE_3
000278299900015	65.7226618958	43	CLASSE_3
000292587900008	37.6017727696	43	CLASSE_3
000308770300036	25.6087573189	43	CLASSE_3
000311420800022	29.455031638	42	CLASSE_3
000261441500012	38.1603080313	41	CLASSE_3
000262301500012	64.9728323282	41	CLASSE_3
000271174800001	31.953920309	41	CLASSE_3
000280608000025	45.5732339626	41	CLASSE_3
000298591100019	30.4902412068	41	CLASSE_3
000272662200013	44.1132083408	40	CLASSE_3
000266616900005	52.6036390936	39	CLASSE_4
000285089100014	26.0236794884	39	CLASSE_4
000287537600003	49.7946565481	39	CLASSE_4
000300741800010	34.0572658325	39	CLASSE_4
000254627700059	59.9489895868	38	CLASSE_4
000287722200008	35.363329141	38	CLASSE_4
000302948700018	42.2510296925	38	CLASSE_4
000306379800005	24.7896745585	38	CLASSE_4
000312402200004	39.1821383982	38	CLASSE_4
000298853000006	55.4783691303	37	CLASSE_4
000265869400015	40.1729793861	36	CLASSE_4
000274945400009	40.777519172	36	CLASSE_4
000277981000005	61.6069608436	36	CLASSE_4
000287727000004	23.0285189374	36	CLASSE_4
000288033600011	30.240881296	36	CLASSE_4
000288479800014	29.3051319687	36	CLASSE_4
000299405400013	63.0920427219	36	CLASSE_4
000300388900003	28.4644628584	36	CLASSE_4
000280181800018	47.0842933917	35	CLASSE_4
000280638300020	25.615583218	35	CLASSE_4
000251866900009	29.7062838564	34	CLASSE_4
000253120900024	29.4263302254	34	CLASSE_4
000253241800014	33.8880449341	34	CLASSE_4
000259855200007	29.76200703	34	CLASSE_4
000268783200010	35.0141925572	34	CLASSE_4
000292283700014	48.077825722	34	CLASSE_4
000297082100017	41.3639463056	34	CLASSE_4
000252904400020	24.1824532741	33	CLASSE_5
000253973600015	33.6952560436	33	CLASSE_5
000255743400001	33.4441880265	33	CLASSE_5
000256632000034	41.1878324895	33	CLASSE_5
000259414700009	52.0622857218	33	CLASSE_5
000271815300007	50.5246595541	33	CLASSE_5
000282508800004	20.3250564841	33	CLASSE_5
000301612700014	62.4374900427	33	CLASSE_5
000302721400008	50.4563596589	33	CLASSE_5
000305485800012	39.7097915107	33	CLASSE_5
000307369000014	56.0883790216	33	CLASSE_5
000307694300013	39.6309767268	33	CLASSE_5
000252114200005	56.1375526612	32	CLASSE_5
000253927600007	34.9665521338	32	CLASSE_5
000257687900005	40.3340094429	32	CLASSE_5
000274233800012	51.0837636671	32	CLASSE_5
000276049600023	60.3794525739	32	CLASSE_5
000291139300005	52.7231010611	32	CLASSE_5
000262650600013	56.6992828027	31	CLASSE_5
000264220800003	34.9674714323	31	CLASSE_5
000276196700014	22.5400417757	31	CLASSE_5
000295036500009	32.1950894556	31	CLASSE_5
000253961700008	42.098234628	30	CLASSE_5
000254743500003	37.1956776588	30	CLASSE_5
000258862200016	44.8832596062	30	CLASSE_5
000272175200001	39.2881830091	30	CLASSE_5
000283814800016	49.8425266172	30	CLASSE_5
000287202000005	55.5276479035	30	CLASSE_5
000289688200015	51.4789631866	30	CLASSE_5
000306759600011	62.4702681483	30	CLASSE_5
000270803700020	50.9470622522	29	CLASSE_5
000286930100002	59.0237208324	29	CLASSE_5
000287392400041	35.2935620212	29	CLASSE_5
000287589300004	42.2980746115	29	CLASSE_5
000275631300014	28.2624417389	28	CLASSE_6
000281129400008	30.0300610804	28	CLASSE_6
000281891700007	45.0905776853	28	CLASSE_6
000298723100015	40.6768808241	28	CLASSE_6
000299779800008	33.1917825357	28	CLASSE_6
000253228800004	39.383990079	27	CLASSE_6
000260381300018	42.1000793322	27	CLASSE_6
000290156300006	42.2597412582	27	CLASSE_6
000305028800006	34.4229253705	27	CLASSE_6
000256727700004	29.394188605	26	CLASSE_6
000258253300031	50.7313594229	26	CLASSE_6
000259895100010	45.3692421926	26	CLASSE_6
000259964900005	32.3653439035	26	CLASSE_6
000262925700014	31.4648907488	26	CLASSE_6
000273492800017	29.2602427716	26	CLASSE_6
000278041500025	25.7179141673	26	CLASSE_6
000282537600006	49.0720787984	26	CLASSE_6
000303954600016	45.276497034	26	CLASSE_6
000304494000014	46.2205708756	26	CLASSE_6
000257675500011	34.3718005306	25	CLASSE_6
000261275100018	23.3576671475	25	CLASSE_6
000270479600009	42.9223524307	25	CLASSE_6
000284951600015	40.9096951145	25	CLASSE_6
000254248700015	31.5594212761	24	CLASSE_7
000266702200010	33.8640415564	24	CLASSE_7
000284834600009	46.9588554312	24	CLASSE_7
000287721700003	58.1193483929	24	CLASSE_7
000306449100003	56.0948875808	24	CLASSE_7
000310262500058	61.212613611	24	CLASSE_7
000311038900006	42.4548892256	24	CLASSE_7
000254998300009	53.1562527323	23	CLASSE_7
000270685600007	33.3518824628	23	CLASSE_7
000292962800023	63.4735607955	23	CLASSE_7
000252322600014	43.9236572371	22	CLASSE_7
000254566200006	24.8349292311	22	CLASSE_7
000255040900003	54.9631879322	22	CLASSE_7
000308608100006	49.4137890034	22	CLASSE_7
000254642500010	39.9066452686	21	CLASSE_7
000261257900014	19.8359800617	21	CLASSE_7
000267614800001	43.2118400347	21	CLASSE_7
000278287800012	47.4940179358	21	CLASSE_7
000281266400009	47.5599125896	21	CLASSE_7
000283666500005	23.6843357235	21	CLASSE_7
000295681400011	31.2950759334	21	CLASSE_7
000298029600007	49.1370776365	21	CLASSE_7
000305826300024	24.2684611195	21	CLASSE_7
000255261300016	65.887660937	20	CLASSE_8
000255835500003	50.3092829472	20	CLASSE_8
000259288900025	32.3264233515	20	CLASSE_8
000287458400002	69.0308936762	20	CLASSE_8
000288063600033	53.7977569048	20	CLASSE_8
000295079200005	65.5627935508	20	CLASSE_8
000263866700005	52.6802767337	19	CLASSE_8
000278309900009	36.9491382581	19	CLASSE_8
000280580600003	53.6354401499	19	CLASSE_8
000282561600007	38.9154836968	19	CLASSE_8
000284017000006	51.773212536	19	CLASSE_8
000287795000002	48.0384638732	19	CLASSE_8
000309335200013	54.8663797296	19	CLASSE_8
000254191400012	43.8605869714	18	CLASSE_8
000260381300011	38.4388884356	18	CLASSE_8
000277024400018	49.4626469369	18	CLASSE_8
000285668200007	35.6961764707	18	CLASSE_8
000291453600003	54.3022405428	18	CLASSE_8
000291624100015	64.5706018259	18	CLASSE_8
000300948200011	59.9244425465	18	CLASSE_8
000266905000024	55.1343403813	17	CLASSE_8
000272537900005	29.4886131451	17	CLASSE_8
000273040200030	50.1241345323	17	CLASSE_8
000277100500019	51.1955389658	17	CLASSE_8
000287537600009	60.6483605572	17	CLASSE_8
000301925100015	42.9221611427	17	CLASSE_8
000310103700009	36.5952802886	17	CLASSE_8
000257019600006	40.4189934227	16	CLASSE_8
000299091100005	58.8166766341	16	CLASSE_8
000259821800021	42.2221150347	15	CLASSE_9
000265642000034	25.1381016057	15	CLASSE_9
000288959200015	49.1600888812	15	CLASSE_9
000289423400006	49.0387425067	15	CLASSE_9
000295996100008	52.3570952352	15	CLASSE_9
000296583000027	45.2804810698	15	CLASSE_9
000300464300003	35.9230908649	15	CLASSE_9
000306122900003	57.5987365472	15	CLASSE_9
000252942700018	39.4266149074	14	CLASSE_9
000260283700029	40.8654850916	14	CLASSE_9
000261865500028	25.9656324676	14	CLASSE_9
000285235300011	47.7311037809	14	CLASSE_9
000294525000004	35.6719940198	14	CLASSE_9
000296753700013	23.6574868716	14	CLASSE_9
000312428300008	36.2917854489	14	CLASSE_9
000269000200002	66.1875646617	13	CLASSE_9
000271366300003	27.7169237311	13	CLASSE_9
000293423300009	39.7910967531	13	CLASSE_9
000309751500002	49.3421779514	13	CLASSE_9
000260337500013	42.8429322045	12	CLASSE_9
000260858100027	60.5390096001	12	CLASSE_9
000266351500005	44.3897374949	12	CLASSE_9
000268774700005	22.8253090014	12	CLASSE_9
000274650800172	38.4671737139	12	CLASSE_9
000289061800005	18.6133393407	12	CLASSE_9
000302526800010	13.3508973068	12	CLASSE_9
000254756000011	39.201345008	11	CLASSE_9
000255716200016	30.618400313	11	CLASSE_9
000256600400016	55.9360094499	11	CLASSE_9
000258023300021	32.4994347917	11	CLASSE_9
000264260600002	46.7595679573	11	CLASSE_9
000271366300002	48.1163315566	11	CLASSE_9
000277215900020	25.7595436748	11	CLASSE_9
000277935900004	40.3514405394	11	CLASSE_9
000280285000007	30.7525707358	11	CLASSE_9
000295739800002	63.2805295196	11	CLASSE_9
000267540500016	11.2138787869	10	CLASSE_9
000293155300011	45.3450176087	10	CLASSE_9
000299405400015	55.4035216582	10	CLASSE_9
000261257900018	44.7449454697	9	CLASSE_10
000263431000011	46.051031022	9	CLASSE_10
000263775800001	22.5718613979	9	CLASSE_10
000262479600018	46.7145643705	8	CLASSE_10
000272408300003	32.2448272996	8	CLASSE_10
000252489900003	36.7125415523	7	CLASSE_10
000257210300002	52.66341252	7	CLASSE_10
000259627200028	47.2702578946	7	CLASSE_10
000263699800006	34.274256621	7	CLASSE_10
000275139700018	34.6141218161	7	CLASSE_10
000306994600046	38.5075591914	7	CLASSE_10
000276014600023	35.9224209186	6	CLASSE_10
000286744100009	27.861964062	6	CLASSE_10
000296727200021	47.7766503438	6	CLASSE_10
000259034900004	58.8855549208	5	CLASSE_10
000287785600018	50.4324558095	5	CLASSE_10
000293383700021	34.3195663945	5	CLASSE_10
000304292400002	41.2565703685	5	CLASSE_10
000284017300039	59.5128605353	4	CLASSE_10
000298210600044	38.4711940721	4	CLASSE_10
