# Supplementary material for: Analysing Institutions Interdisciplinarity by Extensive Use of Rao-Stirling Diversity Index
Source: PLoS One. 2017 Jan 23;12(1):e0170296. doi: 10.1371/journal.pone.0170296 (PMC5256946; doi:10.1371/journal.pone.0170296)
Supplement: S1 Table — Three year citation window. (ZIP) [file pone.0170296.s003.zip › S3_TABLE/NANTES.csv]

Articles	Sta*100	NB_CITATIONS	Top_citations
000280228500001	52.8600181348	98	CLASSE_1
000283165500001	52.6649387389	89	CLASSE_1
000286138000001	48.2402426368	73	CLASSE_1
000302661300001	54.5783545704	72	CLASSE_1
000292834800002	46.6262687474	68	CLASSE_1
000280349900011	49.5913566124	65	CLASSE_1
000281560200014	31.0224632326	63	CLASSE_1
000290445800014	48.5085692941	61	CLASSE_1
000269673900001	44.585316758	50	CLASSE_2
000300485600021	44.0171287703	50	CLASSE_2
000302165900002	50.5061186199	50	CLASSE_2
000300008800007	39.291842043	49	CLASSE_2
000264220800013	47.2094766988	47	CLASSE_2
000309518600016	51.2116780826	46	CLASSE_3
000253489800015	35.0665751314	45	CLASSE_3
000291906300005	55.0975370292	45	CLASSE_3
000299619400013	54.2865679073	45	CLASSE_3
000297020300005	44.7279261436	44	CLASSE_3
000296753700012	38.965120605	43	CLASSE_3
000304870800002	46.5387751329	43	CLASSE_3
000264267600002	45.0167901352	41	CLASSE_3
000256271700024	58.7634235108	40	CLASSE_3
000272053600005	35.737683821	40	CLASSE_3
000282979400015	41.8497295373	40	CLASSE_3
000253167800008	35.0268481843	39	CLASSE_4
000269629500001	37.7480136099	39	CLASSE_4
000267884500013	53.5592970233	38	CLASSE_4
000268380000009	28.2775374831	38	CLASSE_4
000269015700008	37.4104959725	38	CLASSE_4
000292049300001	45.0571057272	38	CLASSE_4
000296573900021	41.6387465532	38	CLASSE_4
000258254300013	52.6236103154	37	CLASSE_4
000278226700007	45.9835773479	37	CLASSE_4
000300345100023	53.5345701776	37	CLASSE_4
000304659900022	53.7822891878	37	CLASSE_4
000293968200001	33.6181541444	36	CLASSE_4
000311565300005	69.0621089688	36	CLASSE_4
000256505900003	51.9123575112	34	CLASSE_4
000281318700006	50.1256178867	34	CLASSE_4
000292319400010	38.4528734102	34	CLASSE_4
000286698300014	47.0499267557	33	CLASSE_5
000287856200008	44.9457180105	33	CLASSE_5
000291197000001	51.0682399314	33	CLASSE_5
000305485800012	39.7097915107	33	CLASSE_5
000266637000006	51.0815199	32	CLASSE_5
000266975600009	48.4864907931	32	CLASSE_5
000305304300018	51.4324017234	32	CLASSE_5
000310463400011	49.9104823786	32	CLASSE_5
000254191400009	50.8304045896	31	CLASSE_5
000254682300016	30.3656056222	31	CLASSE_5
000266498400025	44.7370779299	30	CLASSE_5
000288142200006	40.6975840634	30	CLASSE_5
000291520200005	41.8702621545	30	CLASSE_5
000294826800022	60.6489075289	30	CLASSE_5
000296213300002	44.0983948454	30	CLASSE_5
000299254100009	38.5178616304	30	CLASSE_5
000276621200007	29.0836537403	29	CLASSE_5
000255004500017	50.4055646205	28	CLASSE_6
000256116700006	29.5362834253	28	CLASSE_6
000279988700007	53.0673851363	28	CLASSE_6
000300000900015	52.4047899745	28	CLASSE_6
000310568200006	29.9056027491	28	CLASSE_6
000281835500016	35.5491604052	27	CLASSE_6
000302235500009	47.0246036071	27	CLASSE_6
000303625900002	55.0508879341	27	CLASSE_6
000304512500010	42.9981576845	27	CLASSE_6
000296573900012	41.5145649023	26	CLASSE_6
000266514000004	36.8663287721	25	CLASSE_6
000283530200011	46.2608443374	25	CLASSE_6
000300044400021	24.4194601085	25	CLASSE_6
000262688300015	50.8879476803	24	CLASSE_7
000271394600011	42.5704564762	24	CLASSE_7
000284834600009	46.9588554312	24	CLASSE_7
000287299900001	39.8591006594	24	CLASSE_7
000290707900011	45.9543261654	24	CLASSE_7
000252665500003	37.1751311141	23	CLASSE_7
000308286300094	47.4434563814	23	CLASSE_7
000253807600013	43.2023441614	22	CLASSE_7
000254217700007	31.3512911553	22	CLASSE_7
000263119900004	34.3098937501	22	CLASSE_7
000290589200011	45.444744403	22	CLASSE_7
000308608100006	49.4137890034	22	CLASSE_7
000264267600009	39.3787245674	21	CLASSE_7
000271253100015	39.0423045104	21	CLASSE_7
000308484300008	34.4941087848	21	CLASSE_7
000259713000013	35.798190973	20	CLASSE_8
000264907400002	33.489657776	20	CLASSE_8
000269459700022	27.9111254827	20	CLASSE_8
000272408100001	38.659083012	20	CLASSE_8
000280576100029	44.0745037522	20	CLASSE_8
000259905400017	44.4254816493	19	CLASSE_8
000265508900014	56.8877670845	19	CLASSE_8
000293456300008	55.6508265298	19	CLASSE_8
000256634600003	32.4381376594	18	CLASSE_8
000262209500005	30.5972758043	18	CLASSE_8
000286025300003	24.5373263831	18	CLASSE_8
000288989600016	44.6628527795	18	CLASSE_8
000295559600012	41.8429575815	18	CLASSE_8
000296753700002	41.5431444421	18	CLASSE_8
000255004500003	50.322453963	17	CLASSE_8
000260474600008	38.0233731068	17	CLASSE_8
000267440700014	50.3522779002	17	CLASSE_8
000298373200020	52.0914761778	17	CLASSE_8
000285023200013	49.1836112445	16	CLASSE_8
000252604600005	34.2667581089	15	CLASSE_9
000275682300012	52.6334561824	15	CLASSE_9
000297684400022	63.1188446157	15	CLASSE_9
000256786700007	30.6112290548	14	CLASSE_9
000300585000006	53.9384653971	14	CLASSE_9
000260508700011	66.9189445188	13	CLASSE_9
000287308600004	41.388939596	12	CLASSE_9
000303914200009	45.0042718696	12	CLASSE_9
000294592100019	22.4462849179	11	CLASSE_9
000301530300003	44.4875638666	11	CLASSE_9
000255087000009	41.0212077068	10	CLASSE_9
000259756200017	28.1931269852	10	CLASSE_9
000293083300006	28.3296299552	10	CLASSE_9
000296753700007	50.8902883942	10	CLASSE_9
000297194400004	60.6413693544	10	CLASSE_9
000265063200009	21.6841656265	9	CLASSE_10
000269862800017	28.7549420198	9	CLASSE_10
000272589400012	45.2091289389	9	CLASSE_10
000279483500005	50.9482525317	9	CLASSE_10
000297883500034	45.2568517846	9	CLASSE_10
000308063900004	24.9098021737	9	CLASSE_10
000274672700018	21.322933789	7	CLASSE_10
000306994600046	38.5075591914	7	CLASSE_10
000258023000010	43.6864822345	6	CLASSE_10
000307183800034	27.0713766098	6	CLASSE_10
000259507400003	29.6433221978	5	CLASSE_10
000287785600018	50.4324558095	5	CLASSE_10
000296393100026	42.999846863	4	CLASSE_10
000302612500018	48.5490246918	4	CLASSE_10
000298572600004	15.501280027	3	CLASSE_10
