# Supplementary material for: Analysing Institutions Interdisciplinarity by Extensive Use of Rao-Stirling Diversity Index
Source: PLoS One. 2017 Jan 23;12(1):e0170296. doi: 10.1371/journal.pone.0170296 (PMC5256946; doi:10.1371/journal.pone.0170296)
Supplement: S1 Table — Three year citation window. (ZIP) [file pone.0170296.s003.zip › S3_TABLE/PARIS5.csv]

Articles	Sta*100	NB_CITATIONS	Top_citations
000300458800043	38.9616143387	510	CLASSE_1
000298463000001	36.4185110904	378	CLASSE_1
000279473900004	59.9439789548	199	CLASSE_1
000307368000014	27.7317018913	171	CLASSE_1
000300458800020	44.3980890035	164	CLASSE_1
000291670800006	37.5919132614	142	CLASSE_1
000306248800002	34.8083168469	135	CLASSE_1
000296669000001	52.7157381831	128	CLASSE_1
000304454700004	40.1631067199	125	CLASSE_1
000307678600004	42.9542223645	117	CLASSE_1
000259355300013	42.6400487807	115	CLASSE_1
000304503800006	27.3051728384	115	CLASSE_1
000304662500001	34.9142422979	115	CLASSE_1
000259227100002	47.8819752343	112	CLASSE_1
000275940500012	49.0781347326	112	CLASSE_1
000264022700001	37.7472743823	108	CLASSE_1
000270861900001	51.0175579762	106	CLASSE_1
000262650600001	34.8662153465	104	CLASSE_1
000300747600014	33.8580546188	104	CLASSE_1
000299498100004	37.4623672506	102	CLASSE_1
000267839900019	33.0450084323	100	CLASSE_1
000305807200005	43.0403753827	100	CLASSE_1
000279653300003	51.7785418539	98	CLASSE_1
000278926600022	36.5991391805	97	CLASSE_1
000267426700003	48.5384664604	96	CLASSE_1
000283735500005	32.7867678673	96	CLASSE_1
000288499100008	32.7867678673	96	CLASSE_1
000293549100008	30.6709066338	95	CLASSE_1
000283825000060	35.9934437767	94	CLASSE_1
000294878800040	48.6030855329	94	CLASSE_1
000272351200004	33.7782324218	91	CLASSE_1
000285915100005	35.6989546523	91	CLASSE_1
000255607200003	51.4178903337	90	CLASSE_1
000284051000040	49.3133095544	89	CLASSE_1
000303633000004	41.7509510697	89	CLASSE_1
000275607300006	36.5393670957	87	CLASSE_1
000282572700007	38.4558783512	87	CLASSE_1
000278396800017	46.7352366728	86	CLASSE_1
000255508100003	36.0890693328	84	CLASSE_1
000301308200004	58.6806730528	84	CLASSE_1
000305459300004	41.1429199119	84	CLASSE_1
000271056300003	40.350992695	82	CLASSE_1
000280854800011	53.049408282	82	CLASSE_1
000268919100011	37.0415947256	81	CLASSE_1
000301494900009	36.1482055981	81	CLASSE_1
000289163300015	35.568144369	80	CLASSE_1
000278396800014	48.3131679772	79	CLASSE_1
000286025300002	53.282492591	79	CLASSE_1
000299405400002	36.6373640249	79	CLASSE_1
000262716800007	43.4864656115	77	CLASSE_1
000300780400021	40.3229207421	77	CLASSE_1
000274726700006	35.0594961269	74	CLASSE_1
000300741800005	35.712324681	73	CLASSE_1
000312039600012	31.8909406236	73	CLASSE_1
000293001800012	44.8125420858	72	CLASSE_1
000303347600002	44.1418902475	72	CLASSE_1
000262614400013	25.7776778658	71	CLASSE_1
000301549300022	48.0409933936	71	CLASSE_1
000257641400014	28.9341971197	70	CLASSE_1
000298671400015	30.8002630296	70	CLASSE_1
000311105800008	60.6185342823	70	CLASSE_1
000286288300001	30.1267953211	69	CLASSE_1
000300044400029	36.304299791	68	CLASSE_1
000307125900032	30.726150951	68	CLASSE_1
000307696400008	32.5727087258	68	CLASSE_1
000286495800014	54.4254033812	67	CLASSE_1
000303954900005	35.2601451382	67	CLASSE_1
000263455300008	53.8043109174	66	CLASSE_1
000264602400001	32.9511886708	66	CLASSE_1
000274371700009	34.4253735732	66	CLASSE_1
000287727000006	55.9838838565	66	CLASSE_1
000289484300008	23.8545326469	66	CLASSE_1
000293551400005	35.3768644661	66	CLASSE_1
000294805500007	39.9187979523	66	CLASSE_1
000298752900001	50.3115836846	66	CLASSE_1
000281550300003	40.287675585	65	CLASSE_1
000290445800011	33.4591143316	65	CLASSE_1
000312480900005	24.0382156361	65	CLASSE_1
000300685900019	34.7950226024	64	CLASSE_1
000264342100029	22.2242909625	63	CLASSE_1
000276289200001	25.0285495329	63	CLASSE_1
000286607400002	33.1714961342	63	CLASSE_1
000292221800002	32.8449695367	63	CLASSE_1
000295183200017	23.9314627373	63	CLASSE_1
000284453400005	48.6650609847	62	CLASSE_1
000299720700003	32.524385105	62	CLASSE_1
000306494600002	35.1269327288	62	CLASSE_1
000256789500022	38.703557003	61	CLASSE_1
000277915400013	49.733071926	61	CLASSE_1
000291611000005	39.5121315816	61	CLASSE_1
000263382700007	50.608570042	60	CLASSE_1
000267888000013	29.010590978	60	CLASSE_1
000273727600017	30.679694967	60	CLASSE_1
000274242400012	35.8567715968	60	CLASSE_1
000293991500002	31.2329767324	60	CLASSE_1
000294525000008	60.4785243598	60	CLASSE_1
000296400500014	33.2135023242	60	CLASSE_1
000280942900015	27.8239097539	59	CLASSE_2
000285322100007	44.9705861001	59	CLASSE_2
000294182900006	32.8022247834	59	CLASSE_2
000299972600006	36.2048905268	59	CLASSE_2
000301998700013	12.6963199076	59	CLASSE_2
000308140500027	43.9425951379	59	CLASSE_2
000258394500036	27.9632398948	58	CLASSE_2
000279748600020	33.3893174161	58	CLASSE_2
000283574100004	38.7076581499	58	CLASSE_2
000262518800001	26.922989314	57	CLASSE_2
000279538600022	52.6992389101	57	CLASSE_2
000304629600016	48.5538150624	57	CLASSE_2
000307417700012	40.3652618001	57	CLASSE_2
000284755600013	44.461229841	56	CLASSE_2
000290649300099	35.2966093711	56	CLASSE_2
000291150200013	34.2176448469	56	CLASSE_2
000294197200003	38.9231479243	56	CLASSE_2
000296092000019	31.3340143441	56	CLASSE_2
000303598900014	25.842288244	56	CLASSE_2
000304629100010	26.1351226121	56	CLASSE_2
000255614900007	45.8572968682	55	CLASSE_2
000267874900005	32.3835339407	55	CLASSE_2
000281374600004	42.6240018263	55	CLASSE_2
000284852600025	39.70548591	55	CLASSE_2
000295949700001	49.9357560558	55	CLASSE_2
000298479500013	38.3280660182	55	CLASSE_2
000303442100005	29.4762384461	55	CLASSE_2
000309604200001	37.3524682934	55	CLASSE_2
000252691800002	47.8708316046	54	CLASSE_2
000266398500010	41.8646382856	54	CLASSE_2
000270363300030	26.1863150836	54	CLASSE_2
000275312200013	51.0986846193	54	CLASSE_2
000277292700007	33.0702877052	54	CLASSE_2
000278716500007	29.6317107347	54	CLASSE_2
000281197900005	21.8763265096	54	CLASSE_2
000285469800001	56.8819457447	54	CLASSE_2
000258105000042	34.5026616614	53	CLASSE_2
000259094800009	30.8892867152	53	CLASSE_2
000260279400002	29.9639806072	53	CLASSE_2
000280355800002	33.3514581393	53	CLASSE_2
000284387400009	30.7380344473	53	CLASSE_2
000295843000006	45.3588048175	53	CLASSE_2
000299498100002	39.102864888	53	CLASSE_2
000301090100026	30.0498887971	53	CLASSE_2
000301652300015	19.1598577158	53	CLASSE_2
000308776700006	56.872663346	53	CLASSE_2
000268658500011	38.9565368516	52	CLASSE_2
000278135100014	32.9057874492	52	CLASSE_2
000282720500002	37.130325549	52	CLASSE_2
000287909900003	33.1701931002	52	CLASSE_2
000309051100003	49.4645726338	52	CLASSE_2
000312655100013	49.251771546	52	CLASSE_2
000268181700014	28.1317817535	51	CLASSE_2
000268654900006	32.7302915719	51	CLASSE_2
000274485500012	35.7503091354	51	CLASSE_2
000293298200010	52.1733133972	51	CLASSE_2
000254070300008	56.5801594607	50	CLASSE_2
000260868300010	38.4517454164	50	CLASSE_2
000262904000002	44.7458807539	50	CLASSE_2
000263862900004	41.7251403884	50	CLASSE_2
000263863700018	49.9099783713	50	CLASSE_2
000269845400014	37.2610648149	50	CLASSE_2
000277648200013	22.0639832678	50	CLASSE_2
000278238600006	46.9145701501	50	CLASSE_2
000282356900010	48.8965599539	50	CLASSE_2
000300485600021	44.0171287703	50	CLASSE_2
000257877200019	38.2848501953	49	CLASSE_2
000265186900001	41.8650768767	49	CLASSE_2
000269087300007	55.285347621	49	CLASSE_2
000271406800010	53.7955359004	49	CLASSE_2
000271467300038	27.9348690347	49	CLASSE_2
000272437500003	45.8074018935	49	CLASSE_2
000277985800020	37.5892478532	49	CLASSE_2
000280975900004	40.3132293911	49	CLASSE_2
000293028500014	39.3587682531	49	CLASSE_2
000307633500001	32.3108451617	49	CLASSE_2
000309438600018	41.7484253149	49	CLASSE_2
000309916900004	43.5084621924	49	CLASSE_2
000263250300001	49.3943261954	48	CLASSE_2
000264282100003	35.9418815216	48	CLASSE_2
000271809900007	28.4147276014	48	CLASSE_2
000280975600001	27.7083145367	48	CLASSE_2
000283530200012	33.6670204916	48	CLASSE_2
000287759300023	59.556455887	48	CLASSE_2
000295681400022	35.6682239362	48	CLASSE_2
000302486200024	29.8285538579	48	CLASSE_2
000303267800001	56.7714942793	48	CLASSE_2
000304546700021	38.0856365805	48	CLASSE_2
000308677300032	38.5534417097	48	CLASSE_2
000310379100016	25.8493486657	48	CLASSE_2
000274723900011	33.440948245	47	CLASSE_2
000276621200021	44.2392971764	47	CLASSE_2
000284580100022	34.6660435163	47	CLASSE_2
000289163300027	41.7820377788	47	CLASSE_2
000296378500014	49.0925375551	47	CLASSE_2
000299557600001	39.5011205981	47	CLASSE_2
000252630600009	45.1636333476	46	CLASSE_3
000263558900009	20.7098566027	46	CLASSE_3
000269460100020	56.2485679256	46	CLASSE_3
000270045200013	49.651924527	46	CLASSE_3
000277804700016	41.5275779058	46	CLASSE_3
000286711000005	53.390721191	46	CLASSE_3
000302247800015	48.7035220883	46	CLASSE_3
000306249800020	43.5775546608	46	CLASSE_3
000255301100008	36.2829409414	45	CLASSE_3
000257677900014	20.2827917036	45	CLASSE_3
000261137500002	37.8735958342	45	CLASSE_3
000262518800016	41.3726896696	45	CLASSE_3
000272213500014	38.508365985	45	CLASSE_3
000272994200089	39.2996484827	45	CLASSE_3
000273347300002	40.4396792082	45	CLASSE_3
000280934600006	35.9770632901	45	CLASSE_3
000283951300020	40.7657356536	45	CLASSE_3
000285036400004	29.9871645837	45	CLASSE_3
000293795200004	43.1316111262	45	CLASSE_3
000295430100002	39.9486147979	45	CLASSE_3
000303197100024	30.0254012968	45	CLASSE_3
000306773100012	51.4657885407	45	CLASSE_3
000307025600031	44.1221110553	45	CLASSE_3
000309917600001	41.6762415455	45	CLASSE_3
000256280900012	38.3883248975	44	CLASSE_3
000263775800002	36.2182517807	44	CLASSE_3
000265934000003	47.849815141	44	CLASSE_3
000268864000020	31.9197781438	44	CLASSE_3
000272533000020	43.6589022668	44	CLASSE_3
000278220200004	26.0930829024	44	CLASSE_3
000281473400036	51.9320645325	44	CLASSE_3
000291642800032	52.0474261009	44	CLASSE_3
000295254200014	40.7513741804	44	CLASSE_3
000300716600010	42.1984576935	44	CLASSE_3
000301545500004	35.1124257904	44	CLASSE_3
000301874400017	60.9850970978	44	CLASSE_3
000303671100016	44.7073611985	44	CLASSE_3
000305366400009	36.3072736246	44	CLASSE_3
000309518600017	32.6347366742	44	CLASSE_3
000310544900011	43.3384498218	44	CLASSE_3
000255356000043	43.7496497642	43	CLASSE_3
000256238800020	39.924882884	43	CLASSE_3
000261205200005	48.9244253414	43	CLASSE_3
000264178600014	44.0537301112	43	CLASSE_3
000265662300003	39.6808676679	43	CLASSE_3
000267647100007	32.9122065994	43	CLASSE_3
000269862800012	34.5195472675	43	CLASSE_3
000276685100027	37.2620941655	43	CLASSE_3
000276985500010	44.0045657331	43	CLASSE_3
000290649200001	30.7409899949	43	CLASSE_3
000291474000010	41.6685229236	43	CLASSE_3
000298210600083	32.8102952856	43	CLASSE_3
000303589500002	45.3144739143	43	CLASSE_3
000208556600001	39.4461961354	42	CLASSE_3
000254703400009	40.6766894142	42	CLASSE_3
000255988200003	26.584912847	42	CLASSE_3
000258238100015	29.8904441839	42	CLASSE_3
000258729200001	17.3835504123	42	CLASSE_3
000259619500010	43.9301540659	42	CLASSE_3
000263012700008	42.1091041627	42	CLASSE_3
000268181700006	34.9076164885	42	CLASSE_3
000277308200009	18.028855877	42	CLASSE_3
000277977800011	28.8225701087	42	CLASSE_3
000278926600019	42.4853836141	42	CLASSE_3
000280181800019	42.3222157782	42	CLASSE_3
000281038800007	45.3401507549	42	CLASSE_3
000289156200003	31.5700310718	42	CLASSE_3
000294805500008	58.5538129158	42	CLASSE_3
000312613100006	42.8301373486	42	CLASSE_3
000254315100001	34.6005287067	41	CLASSE_3
000264957800010	45.9727907915	41	CLASSE_3
000265186900014	32.7946749071	41	CLASSE_3
000274398200021	35.5027386823	41	CLASSE_3
000281560200016	35.9856741559	41	CLASSE_3
000284436400009	36.9663900298	41	CLASSE_3
000290156300005	64.2481917385	41	CLASSE_3
000294039200005	42.6953677705	41	CLASSE_3
000294326100004	36.3771834368	41	CLASSE_3
000300535400032	21.2474781562	41	CLASSE_3
000301403900011	51.3898429371	41	CLASSE_3
000304279900010	42.6963665916	41	CLASSE_3
000309694000002	46.4495813715	41	CLASSE_3
000258061600008	47.9100817493	40	CLASSE_3
000266701600005	26.2795641181	40	CLASSE_3
000268730100026	18.7909637116	40	CLASSE_3
000269574200010	49.4803096756	40	CLASSE_3
000271944500010	15.7485412636	40	CLASSE_3
000272182600008	52.8380750263	40	CLASSE_3
000279058400015	28.0194565932	40	CLASSE_3
000282571300013	33.9248553681	40	CLASSE_3
000286716300002	41.1676117727	40	CLASSE_3
000295254200018	39.5023399219	40	CLASSE_3
000295327600002	20.3871136272	40	CLASSE_3
000300627500007	48.8379836143	40	CLASSE_3
000305234900006	50.4974241958	40	CLASSE_3
000307025600010	28.0706785126	40	CLASSE_3
000307377300009	37.3904529638	40	CLASSE_3
000309510400003	54.3887425634	40	CLASSE_3
000253167800008	35.0268481843	39	CLASSE_4
000260060600003	42.8172285077	39	CLASSE_4
000262924200016	36.646226	39	CLASSE_4
000267019700024	40.782153592	39	CLASSE_4
000267968700014	37.9992237227	39	CLASSE_4
000277189200001	32.2752789232	39	CLASSE_4
000280611000012	49.0146664519	39	CLASSE_4
000282649900040	34.1522325708	39	CLASSE_4
000288160500023	39.7208211031	39	CLASSE_4
000290559700003	48.4862056554	39	CLASSE_4
000291387200005	28.6661904483	39	CLASSE_4
000291512000002	37.2414035327	39	CLASSE_4
000297586900028	46.9057364348	39	CLASSE_4
000304239600008	50.8867284077	39	CLASSE_4
000307969700019	42.3836220761	39	CLASSE_4
000252178700002	50.1195585872	38	CLASSE_4
000266188800014	53.2661750422	38	CLASSE_4
000274883300005	33.9940951499	38	CLASSE_4
000287054600019	45.6438390888	38	CLASSE_4
000292717900034	52.8095993256	38	CLASSE_4
000292921100027	32.2472883965	38	CLASSE_4
000293914600006	25.9191211989	38	CLASSE_4
000294666900019	34.388273471	38	CLASSE_4
000299801300014	50.0354738343	38	CLASSE_4
000302119800010	20.0854531657	38	CLASSE_4
000303039800008	55.7086633408	38	CLASSE_4
000305295600032	26.2094798882	38	CLASSE_4
000308063700051	35.4450619631	38	CLASSE_4
000311384700026	58.9319081103	38	CLASSE_4
000253511700005	38.1831204529	37	CLASSE_4
000254972600009	40.2594205954	37	CLASSE_4
000255004500015	52.8303107005	37	CLASSE_4
000258716400004	48.2179702814	37	CLASSE_4
000259507400007	35.121033121	37	CLASSE_4
000259507400013	28.4756567037	37	CLASSE_4
000261553300009	32.4860828523	37	CLASSE_4
000261746600013	50.8128028664	37	CLASSE_4
000275724800026	47.4799378023	37	CLASSE_4
000281175900014	36.3873921538	37	CLASSE_4
000281920800002	29.2835764315	37	CLASSE_4
000281927100005	47.1378083601	37	CLASSE_4
000285625000019	44.3116202325	37	CLASSE_4
000289395600008	49.2920519124	37	CLASSE_4
000290188700009	27.7442840513	37	CLASSE_4
000292633300026	36.9913183447	37	CLASSE_4
000295621600015	51.0454012448	37	CLASSE_4
000296850700008	36.0478080598	37	CLASSE_4
000307099400002	44.5460525437	37	CLASSE_4
000312655100014	48.5521669561	37	CLASSE_4
000257708100035	53.0783555914	36	CLASSE_4
000260050500013	38.7286370612	36	CLASSE_4
000268330500021	54.4034321323	36	CLASSE_4
000268624700010	25.3586282353	36	CLASSE_4
000272226900017	38.0505445312	36	CLASSE_4
000275191000017	23.5756666233	36	CLASSE_4
000278408400007	41.3268294865	36	CLASSE_4
000278730300021	59.2360964192	36	CLASSE_4
000279539500015	49.600125702	36	CLASSE_4
000280020300003	24.9482491299	36	CLASSE_4
000281890200011	32.2788693432	36	CLASSE_4
000287054600038	44.9300709435	36	CLASSE_4
000287318000005	49.1180536042	36	CLASSE_4
000287930600014	46.0253678568	36	CLASSE_4
000288033600011	30.240881296	36	CLASSE_4
000289886600019	19.1055296889	36	CLASSE_4
000293968200001	33.6181541444	36	CLASSE_4
000297683800022	62.0947414925	36	CLASSE_4
000299102200004	49.5386249229	36	CLASSE_4
000299167000017	37.3369589578	36	CLASSE_4
000300123900030	58.0952353193	36	CLASSE_4
000303630800006	31.3971990807	36	CLASSE_4
000307299500024	42.1952508404	36	CLASSE_4
000311535100009	51.280657452	36	CLASSE_4
000252647900044	50.3407175325	35	CLASSE_4
000254077200005	36.2916047347	35	CLASSE_4
000260541500013	24.1883952092	35	CLASSE_4
000262300000018	51.0503735604	35	CLASSE_4
000262625500006	31.7832117076	35	CLASSE_4
000268376000001	31.2104728792	35	CLASSE_4
000269575600010	48.9782205777	35	CLASSE_4
000280923600012	43.6249895434	35	CLASSE_4
000283852400021	43.0340946626	35	CLASSE_4
000284569600001	32.7442471017	35	CLASSE_4
000288542500002	16.8362621293	35	CLASSE_4
000291354400001	65.8144162544	35	CLASSE_4
000296070900017	29.9828898428	35	CLASSE_4
000299240600001	51.9588042485	35	CLASSE_4
000299513900005	40.2050491024	35	CLASSE_4
000301117700076	26.6173406795	35	CLASSE_4
000301177400008	41.0074368317	35	CLASSE_4
000256789500020	32.6922278241	34	CLASSE_4
000259774800002	32.0803550536	34	CLASSE_4
000259950700006	48.3225694769	34	CLASSE_4
000261473800006	49.2146960404	34	CLASSE_4
000263131600007	50.3217838988	34	CLASSE_4
000263808000011	63.0200051719	34	CLASSE_4
000267557400005	53.8803420018	34	CLASSE_4
000269760800011	28.61033629	34	CLASSE_4
000276046000005	51.9876962611	34	CLASSE_4
000276197200005	56.1760993723	34	CLASSE_4
000283294100021	47.6089634178	34	CLASSE_4
000289472400030	8.9955513662	34	CLASSE_4
000291394700002	51.1121134181	34	CLASSE_4
000293636000004	36.5942974616	34	CLASSE_4
000294940700002	38.3338376071	34	CLASSE_4
000300849100007	60.0132904491	34	CLASSE_4
000304421000022	42.283603717	34	CLASSE_4
000310156700009	48.5533538747	34	CLASSE_4
000310741400008	55.7959788117	34	CLASSE_4
000310992900015	51.362407806	34	CLASSE_4
000251727800008	56.828839902	33	CLASSE_5
000257186000009	36.2642811179	33	CLASSE_5
000257631900014	40.5477171339	33	CLASSE_5
000263301200018	31.6582815642	33	CLASSE_5
000269300600004	45.9878150762	33	CLASSE_5
000273424300006	51.4927332356	33	CLASSE_5
000275977800007	34.1409443588	33	CLASSE_5
000278226700023	50.2823181298	33	CLASSE_5
000279059400011	16.1587765492	33	CLASSE_5
000281175900028	31.5038297599	33	CLASSE_5
000281268200005	40.7930090014	33	CLASSE_5
000281910600010	30.7995657192	33	CLASSE_5
000283491400004	53.2272451968	33	CLASSE_5
000291642800005	27.2205706701	33	CLASSE_5
000293244800013	37.7307314778	33	CLASSE_5
000299010000011	46.8190276073	33	CLASSE_5
000300580100014	46.8652281869	33	CLASSE_5
000301874400003	56.5415503251	33	CLASSE_5
000302510700008	44.3462508851	33	CLASSE_5
000303039800011	33.1847833927	33	CLASSE_5
000307694300013	39.6309767268	33	CLASSE_5
000308484300004	38.8160156083	33	CLASSE_5
000309509800006	31.8519907669	33	CLASSE_5
000310765600004	49.0954044132	33	CLASSE_5
000257517100004	40.1517669266	32	CLASSE_5
000257687900005	40.3340094429	32	CLASSE_5
000259298100005	35.5787391454	32	CLASSE_5
000262796400024	44.6526928896	32	CLASSE_5
000263024800013	31.389795276	32	CLASSE_5
000263701300007	47.2272112453	32	CLASSE_5
000264051100012	41.2446418764	32	CLASSE_5
000265041000003	48.4612233919	32	CLASSE_5
000266763400015	26.7674979395	32	CLASSE_5
000266957200001	50.9000645733	32	CLASSE_5
000271738400010	53.463993154	32	CLASSE_5
000274233800012	51.0837636671	32	CLASSE_5
000275975000002	54.7162077294	32	CLASSE_5
000277844700013	24.4968179627	32	CLASSE_5
000278396800018	55.0229864534	32	CLASSE_5
000280408500003	37.2587070048	32	CLASSE_5
000281799000061	37.2367301823	32	CLASSE_5
000293735900027	32.9968132519	32	CLASSE_5
000296753700004	38.7992856797	32	CLASSE_5
000298013500004	52.3422456701	32	CLASSE_5
000299319800015	59.0888253737	32	CLASSE_5
000300778500008	44.653807452	32	CLASSE_5
000301764900011	47.3758665579	32	CLASSE_5
000302486200042	39.5014154162	32	CLASSE_5
000309963700022	41.1698378668	32	CLASSE_5
000310424900021	33.890160045	32	CLASSE_5
000310523900025	36.3752512447	32	CLASSE_5
000312511000011	53.3240617925	32	CLASSE_5
000254461600012	34.0936989005	31	CLASSE_5
000258862200008	46.12922257	31	CLASSE_5
000259270700010	49.2829955119	31	CLASSE_5
000259579300007	32.2907456147	31	CLASSE_5
000261985900011	31.366783562	31	CLASSE_5
000263072400018	50.5584820854	31	CLASSE_5
000264644000007	29.4150764211	31	CLASSE_5
000265723800026	36.7631700504	31	CLASSE_5
000267398700004	40.986188205	31	CLASSE_5
000269210400010	36.2041788034	31	CLASSE_5
000274512600014	29.6097849393	31	CLASSE_5
000275681700017	32.1383006752	31	CLASSE_5
000277552300010	60.1336899734	31	CLASSE_5
000277804700015	36.8703546099	31	CLASSE_5
000280611000025	41.3785459867	31	CLASSE_5
000282069500019	42.6118262501	31	CLASSE_5
000283819000009	51.1980480258	31	CLASSE_5
000285224500022	37.2032421239	31	CLASSE_5
000286655600035	42.2092300891	31	CLASSE_5
000288284900019	51.1477255882	31	CLASSE_5
000289469100035	42.4401955042	31	CLASSE_5
000296770900006	32.4989387281	31	CLASSE_5
000296863600012	35.0955868076	31	CLASSE_5
000299380700005	39.3203887	31	CLASSE_5
000299494000004	47.1627089036	31	CLASSE_5
000299498100005	41.5670171165	31	CLASSE_5
000303625900011	39.9213943537	31	CLASSE_5
000303954900025	28.7411080644	31	CLASSE_5
000312521700009	24.9778295508	31	CLASSE_5
000251661200016	41.7168566656	30	CLASSE_5
000252777900018	40.6007306388	30	CLASSE_5
000254894200009	47.0631436257	30	CLASSE_5
000258729200004	39.4397142015	30	CLASSE_5
000264093200008	35.0135713287	30	CLASSE_5
000266451700010	54.4867673826	30	CLASSE_5
000270259300007	23.2526065962	30	CLASSE_5
000279406600007	24.3377968599	30	CLASSE_5
000281920800007	36.4297669117	30	CLASSE_5
000286139900040	46.270933934	30	CLASSE_5
000286930100014	61.4494184288	30	CLASSE_5
000293314300007	44.1894198697	30	CLASSE_5
000296916600024	42.6225102775	30	CLASSE_5
000297883500029	27.0004765079	30	CLASSE_5
000300345100009	38.9804911807	30	CLASSE_5
000300685900013	40.6170939154	30	CLASSE_5
000303914200004	47.2174715287	30	CLASSE_5
000304972800005	33.5988146698	30	CLASSE_5
000306240100010	51.7683094449	30	CLASSE_5
000306379800009	47.2811618145	30	CLASSE_5
000252662700010	56.7550741079	29	CLASSE_5
000257186000012	22.1842363067	29	CLASSE_5
000259298100008	40.1598014496	29	CLASSE_5
000264022700023	40.2335155793	29	CLASSE_5
000266451700009	53.6158417735	29	CLASSE_5
000267566800012	43.8200613713	29	CLASSE_5
000272376500005	39.1815380884	29	CLASSE_5
000273779200008	30.7205559117	29	CLASSE_5
000275681700007	27.9346451216	29	CLASSE_5
000277228700008	46.5264831261	29	CLASSE_5
000277410300011	41.6256580581	29	CLASSE_5
000278251500008	43.6901473715	29	CLASSE_5
000280628500008	47.635567558	29	CLASSE_5
000281920800008	30.7765342578	29	CLASSE_5
000282039300031	31.4911675411	29	CLASSE_5
000282827500001	32.2918003099	29	CLASSE_5
000286164400002	46.1113602051	29	CLASSE_5
000290649200051	31.7733308319	29	CLASSE_5
000291777900011	22.1947940592	29	CLASSE_5
000292435900003	63.2010311869	29	CLASSE_5
000292705800001	36.7796035953	29	CLASSE_5
000294067700022	47.1975945031	29	CLASSE_5
000304730000012	28.2611722311	29	CLASSE_5
000306377900002	43.787879137	29	CLASSE_5
000306586600010	54.1975076232	29	CLASSE_5
000307262800005	35.141210609	29	CLASSE_5
000307971200001	46.1122971955	29	CLASSE_5
000251505900021	26.6643072538	28	CLASSE_6
000265346800003	46.6044957585	28	CLASSE_6
000267485800007	45.1390798199	28	CLASSE_6
000267963100025	47.2691396821	28	CLASSE_6
000272049600006	61.5772731598	28	CLASSE_6
000279689400011	31.4783782346	28	CLASSE_6
000283398600012	43.0670360473	28	CLASSE_6
000292962800012	64.1862945676	28	CLASSE_6
000293719400003	48.9451729896	28	CLASSE_6
000295092400004	43.1302181885	28	CLASSE_6
000299571100001	46.8660151694	28	CLASSE_6
000300531300007	32.741225694	28	CLASSE_6
000301341000015	41.3935415102	28	CLASSE_6
000302517700009	53.6101158412	28	CLASSE_6
000303630800007	34.3898395345	28	CLASSE_6
000307090900002	51.4087324161	28	CLASSE_6
000307934100007	32.8018506468	28	CLASSE_6
000309401100004	27.158481567	28	CLASSE_6
000254819900018	45.1447145971	27	CLASSE_6
000256870800014	26.461097176	27	CLASSE_6
000259588600005	46.2782302352	27	CLASSE_6
000268614300002	35.7477911972	27	CLASSE_6
000270658500015	54.6355064145	27	CLASSE_6
000271528600004	65.5744508667	27	CLASSE_6
000274674500020	42.9473391967	27	CLASSE_6
000275312600001	32.5065586482	27	CLASSE_6
000276046000006	54.2612689264	27	CLASSE_6
000281001900009	14.928709656	27	CLASSE_6
000282499400004	59.8152737692	27	CLASSE_6
000285870700029	53.4262873601	27	CLASSE_6
000286025300012	60.2029609861	27	CLASSE_6
000286164500005	43.5410397608	27	CLASSE_6
000289472400032	42.6229684033	27	CLASSE_6
000289680400060	44.4223254272	27	CLASSE_6
000291160000011	34.0239006686	27	CLASSE_6
000291750400020	48.3224699579	27	CLASSE_6
000292189500020	48.4422704525	27	CLASSE_6
000293946900002	59.649290797	27	CLASSE_6
000297402300003	43.3547204174	27	CLASSE_6
000297463100058	38.5375132196	27	CLASSE_6
000299559700001	53.5366800559	27	CLASSE_6
000299858800010	37.982720626	27	CLASSE_6
000307533500009	48.0671364764	27	CLASSE_6
000310145000009	55.1221351155	27	CLASSE_6
000254151400007	42.0273695837	26	CLASSE_6
000255287200006	52.5988946084	26	CLASSE_6
000255811500054	32.9462876733	26	CLASSE_6
000256272800034	32.4546476321	26	CLASSE_6
000256379600010	41.3050630445	26	CLASSE_6
000260041700002	34.8580197277	26	CLASSE_6
000260845000009	60.2642284359	26	CLASSE_6
000263014400016	48.3034411625	26	CLASSE_6
000267216400005	38.646354276	26	CLASSE_6
000267887100005	36.3169010395	26	CLASSE_6
000268040500022	39.3198681557	26	CLASSE_6
000269674700019	37.0076244639	26	CLASSE_6
000273594400001	38.741946422	26	CLASSE_6
000277712500003	33.4780813963	26	CLASSE_6
000278285300012	41.0709828892	26	CLASSE_6
000278771100015	41.2984013903	26	CLASSE_6
000280228500008	44.8017810733	26	CLASSE_6
000282512000070	26.5948018554	26	CLASSE_6
000286592300013	47.4794134868	26	CLASSE_6
000287841700007	41.8261906613	26	CLASSE_6
000290649300076	34.3112962679	26	CLASSE_6
000291063900017	43.0049549921	26	CLASSE_6
000256116700014	54.5581816458	25	CLASSE_6
000257113000004	32.1221653323	25	CLASSE_6
000257631900015	52.3291886479	25	CLASSE_6
000257958700003	38.402812515	25	CLASSE_6
000258238100017	42.9445017622	25	CLASSE_6
000264889000019	39.9722381636	25	CLASSE_6
000264907000007	30.1452545154	25	CLASSE_6
000272175200010	40.4270963154	25	CLASSE_6
000273755300009	34.3533516204	25	CLASSE_6
000274233800004	56.7314748492	25	CLASSE_6
000276602100009	53.2989842106	25	CLASSE_6
000278637700004	60.7998482522	25	CLASSE_6
000278771300004	39.3571253258	25	CLASSE_6
000280628500010	15.3129158618	25	CLASSE_6
000281339300012	35.4038627251	25	CLASSE_6
000282960200007	34.8972709986	25	CLASSE_6
000284951600015	40.9096951145	25	CLASSE_6
000286655600025	22.0802030826	25	CLASSE_6
000287111800005	32.4945921978	25	CLASSE_6
000288262600012	43.3612967452	25	CLASSE_6
000288293000001	43.3747959702	25	CLASSE_6
000300044400021	24.4194601085	25	CLASSE_6
000300485600022	47.5792833883	25	CLASSE_6
000302247800001	47.7489179788	25	CLASSE_6
000302992300002	53.8213095364	25	CLASSE_6
000310379100028	67.5882752124	25	CLASSE_6
000310945900010	33.0991926632	25	CLASSE_6
000255845700001	29.6188889777	24	CLASSE_7
000256316700006	48.1246164376	24	CLASSE_7
000257641400006	31.9218917895	24	CLASSE_7
000258537100011	25.6823792623	24	CLASSE_7
000259772900013	32.609155026	24	CLASSE_7
000260550100009	57.4634273619	24	CLASSE_7
000262348600021	56.6580177224	24	CLASSE_7
000266615700002	53.8831633683	24	CLASSE_7
000270567400013	56.5390162553	24	CLASSE_7
000271957800013	53.2984418884	24	CLASSE_7
000273706000004	30.9424985358	24	CLASSE_7
000277566200003	25.5128884363	24	CLASSE_7
000281068900002	40.4562587298	24	CLASSE_7
000282489000001	36.911455144	24	CLASSE_7
000283790800018	31.6058817007	24	CLASSE_7
000284789400011	58.4856569387	24	CLASSE_7
000284834600009	46.9588554312	24	CLASSE_7
000286164500004	47.9062794407	24	CLASSE_7
000293040900012	44.0054232555	24	CLASSE_7
000299567100001	32.2281050021	24	CLASSE_7
000299853900011	42.5654652081	24	CLASSE_7
000302126500023	18.0506839306	24	CLASSE_7
000304932100006	39.0302065503	24	CLASSE_7
000307238100015	53.8324201495	24	CLASSE_7
000252542100015	43.2764230001	23	CLASSE_7
000255530600009	39.976436527	23	CLASSE_7
000258170400034	39.3294198266	23	CLASSE_7
000259912400017	20.26039095	23	CLASSE_7
000260903600005	46.4254895439	23	CLASSE_7
000260950000005	46.6054971602	23	CLASSE_7
000262246600014	38.5086852251	23	CLASSE_7
000264838000003	33.2800862934	23	CLASSE_7
000265413000013	30.3091803903	23	CLASSE_7
000267686500005	35.4395191272	23	CLASSE_7
000277249000003	39.3399120995	23	CLASSE_7
000283666500010	44.8512507678	23	CLASSE_7
000284309200025	46.291602801	23	CLASSE_7
000286225400021	44.1095616941	23	CLASSE_7
000286595400024	32.4557313713	23	CLASSE_7
000290036900014	24.7554753164	23	CLASSE_7
000292956000003	44.7343861699	23	CLASSE_7
000296799700020	35.4911978224	23	CLASSE_7
000300519600003	45.1567283086	23	CLASSE_7
000302996600008	43.6461842811	23	CLASSE_7
000305217600027	48.2753924746	23	CLASSE_7
000305420200011	36.8945648342	23	CLASSE_7
000306267900007	23.029076792	23	CLASSE_7
000310383500010	40.0447103284	23	CLASSE_7
000252586900001	52.1211135828	22	CLASSE_7
000256377800002	31.6671962263	22	CLASSE_7
000256946300006	40.7025295276	22	CLASSE_7
000258329900012	56.6069672141	22	CLASSE_7
000258762800017	40.1847869619	22	CLASSE_7
000258944600013	34.3152726013	22	CLASSE_7
000260016600008	37.182257015	22	CLASSE_7
000261131400003	31.928458736	22	CLASSE_7
000261746700009	42.5239285282	22	CLASSE_7
000263759800010	23.1624166002	22	CLASSE_7
000266739000015	55.217134206	22	CLASSE_7
000268152400002	52.057089563	22	CLASSE_7
000269855000004	32.2523761156	22	CLASSE_7
000270285500029	48.0687693705	22	CLASSE_7
000274987200011	4.8225147299	22	CLASSE_7
000275334200009	43.155604784	22	CLASSE_7
000280628500015	54.0954320233	22	CLASSE_7
000286164500008	45.4299453417	22	CLASSE_7
000289135600015	44.8013682772	22	CLASSE_7
000290577500004	43.3990862791	22	CLASSE_7
000290589200011	45.444744403	22	CLASSE_7
000291777900012	28.0550067266	22	CLASSE_7
000298091400057	29.6126599077	22	CLASSE_7
000300938100020	30.6097214132	22	CLASSE_7
000306637700014	48.9363477811	22	CLASSE_7
000310702200026	31.5279561267	22	CLASSE_7
000311149900090	27.5689225477	22	CLASSE_7
000252586900007	48.2344252827	21	CLASSE_7
000253489800017	41.3241466241	21	CLASSE_7
000256859800019	59.8092936532	21	CLASSE_7
000257892400005	53.9064123538	21	CLASSE_7
000260974400026	54.3684281985	21	CLASSE_7
000265009600018	33.9064524883	21	CLASSE_7
000265436300007	38.7221644558	21	CLASSE_7
000266739000018	54.0525714487	21	CLASSE_7
000267087600003	30.5411161547	21	CLASSE_7
000268442300017	34.386215334	21	CLASSE_7
000270498500004	54.7853027473	21	CLASSE_7
000273579600016	30.3318366253	21	CLASSE_7
000274914100018	46.5583315977	21	CLASSE_7
000275631300004	30.1422702433	21	CLASSE_7
000279539500021	40.3584409584	21	CLASSE_7
000281919200012	41.3040035511	21	CLASSE_7
000283819000020	47.0003202815	21	CLASSE_7
000285414900232	49.491953408	21	CLASSE_7
000287111800009	24.4750766754	21	CLASSE_7
000289420900001	52.3148312821	21	CLASSE_7
000290300400004	55.8967530788	21	CLASSE_7
000290590300010	17.0547237793	21	CLASSE_7
000293155300008	36.2044657854	21	CLASSE_7
000293422800004	40.9574144003	21	CLASSE_7
000295681400011	31.2950759334	21	CLASSE_7
000295708500005	36.7576301768	21	CLASSE_7
000295947300007	44.2737554695	21	CLASSE_7
000297215200022	25.0614863513	21	CLASSE_7
000297340900008	45.606180736	21	CLASSE_7
000309402400013	51.0191820021	21	CLASSE_7
000252778000024	35.0164018904	20	CLASSE_8
000253426800017	49.8895850485	20	CLASSE_8
000259579300002	43.4882023093	20	CLASSE_8
000263124800015	49.4518495566	20	CLASSE_8
000264537700007	38.7112243158	20	CLASSE_8
000275217300017	47.9222775026	20	CLASSE_8
000278220200002	44.9438700034	20	CLASSE_8
000278933300010	54.9961722632	20	CLASSE_8
000279397500012	40.4034407435	20	CLASSE_8
000279473900025	49.3167325018	20	CLASSE_8
000286922100004	25.1305126417	20	CLASSE_8
000300321300004	32.2693080852	20	CLASSE_8
000302517700007	60.7177849559	20	CLASSE_8
000304456300001	25.8077013094	20	CLASSE_8
000253062300027	59.7317085691	19	CLASSE_8
000257675500022	53.5725474474	19	CLASSE_8
000257958700009	45.047525379	19	CLASSE_8
000259025700003	46.2799237266	19	CLASSE_8
000259594000009	57.9678660738	19	CLASSE_8
000260041700016	47.1033079863	19	CLASSE_8
000268156300003	31.4770956228	19	CLASSE_8
000270075400008	44.7885742793	19	CLASSE_8
000271429500011	52.2185283451	19	CLASSE_8
000273983200007	40.7245171462	19	CLASSE_8
000274844400010	24.3235177088	19	CLASSE_8
000280573300039	40.3894650309	19	CLASSE_8
000282561600007	38.9154836968	19	CLASSE_8
000286866100003	24.6243522497	19	CLASSE_8
000286930100013	51.4288888317	19	CLASSE_8
000291419400037	36.4030492092	19	CLASSE_8
000292831400020	51.3750137111	19	CLASSE_8
000293466200004	65.3950353339	19	CLASSE_8
000295162000006	48.6068853523	19	CLASSE_8
000298572600003	31.8044575313	19	CLASSE_8
000300207900008	29.5618378102	19	CLASSE_8
000300860000008	21.7352260704	19	CLASSE_8
000301117700073	41.2820263521	19	CLASSE_8
000303306600021	29.0047005054	19	CLASSE_8
000308770300002	65.5096881883	19	CLASSE_8
000311763100009	47.0067544842	19	CLASSE_8
000256495200012	62.0554061088	18	CLASSE_8
000256582900025	55.2059207138	18	CLASSE_8
000256946100005	32.6498598472	18	CLASSE_8
000258819200005	43.1999061338	18	CLASSE_8
000259034900013	16.0981241528	18	CLASSE_8
000260381300011	38.4388884356	18	CLASSE_8
000266755200009	50.8279611215	18	CLASSE_8
000272121000003	51.1914968645	18	CLASSE_8
000278290900016	68.216112788	18	CLASSE_8
000279092000007	46.1835705128	18	CLASSE_8
000280062100019	50.4567924757	18	CLASSE_8
000280144500080	28.512380083	18	CLASSE_8
000280628500007	29.6480263508	18	CLASSE_8
000281967400002	18.3349293108	18	CLASSE_8
000283598500010	58.8019576316	18	CLASSE_8
000285989500012	30.2943139224	18	CLASSE_8
000286487800026	35.5823240686	18	CLASSE_8
000288150900005	56.4679298299	18	CLASSE_8
000289560100016	46.022202823	18	CLASSE_8
000291419400008	52.6843192343	18	CLASSE_8
000296754000002	39.0009587727	18	CLASSE_8
000299019100007	29.2728182026	18	CLASSE_8
000299801300012	60.2591177445	18	CLASSE_8
000304317200002	33.8293259483	18	CLASSE_8
000308712200014	50.5731286951	18	CLASSE_8
000254106400006	24.0691145462	17	CLASSE_8
000254461600011	28.5744118288	17	CLASSE_8
000256957700023	18.8442503671	17	CLASSE_8
000260516300014	47.6249971922	17	CLASSE_8
000264267600015	28.9395227208	17	CLASSE_8
000264854900015	18.5158225568	17	CLASSE_8
000271293000003	47.7472909682	17	CLASSE_8
000274557800021	19.1598628624	17	CLASSE_8
000288342500003	56.9461819104	17	CLASSE_8
000292043300013	29.285582876	17	CLASSE_8
000292831400016	25.5387161775	17	CLASSE_8
000295162000011	46.6057720605	17	CLASSE_8
000296393100003	42.5358330211	17	CLASSE_8
000296772000001	37.5548279674	17	CLASSE_8
000297395200006	29.2883977962	17	CLASSE_8
000297759400010	59.3479623266	17	CLASSE_8
000304292200005	44.4117592591	17	CLASSE_8
000306278400013	58.3141223027	17	CLASSE_8
000309429900007	41.9333795507	17	CLASSE_8
000253171300013	58.1298365455	16	CLASSE_8
000254829800016	20.7637393808	16	CLASSE_8
000258168200004	54.5868895419	16	CLASSE_8
000259579300006	47.5920584085	16	CLASSE_8
000260125000013	51.9579552592	16	CLASSE_8
000260508700012	33.9075466498	16	CLASSE_8
000265780600014	57.5347145641	16	CLASSE_8
000265868500003	42.5176717062	16	CLASSE_8
000266062300013	51.9793383132	16	CLASSE_8
000271041000002	45.0288827535	16	CLASSE_8
000273706000007	18.960646286	16	CLASSE_8
000274980100018	34.7509927514	16	CLASSE_8
000281869000046	40.5854063334	16	CLASSE_8
000285953500022	48.8152345469	16	CLASSE_8
000286123700013	48.2030836558	16	CLASSE_8
000291197000002	43.5506276919	16	CLASSE_8
000297340900009	50.1435621103	16	CLASSE_8
000306664500006	35.8933846055	16	CLASSE_8
000307090900013	71.1340972831	16	CLASSE_8
000307729700017	41.2603240802	16	CLASSE_8
000311837300005	58.6167658236	16	CLASSE_8
000253511700007	29.1105816538	15	CLASSE_9
000255277600008	57.875061099	15	CLASSE_9
000256718600035	42.0017286025	15	CLASSE_9
000258909300004	39.3020945823	15	CLASSE_9
000260944000006	31.3740656702	15	CLASSE_9
000263275100006	22.1962979831	15	CLASSE_9
000268156300010	37.0423034914	15	CLASSE_9
000281266400012	33.9661478085	15	CLASSE_9
000286164400006	41.8282645524	15	CLASSE_9
000289527200023	32.0111451821	15	CLASSE_9
000291716900030	15.2254265016	15	CLASSE_9
000294317600008	54.9623170944	15	CLASSE_9
000299498100009	27.147112505	15	CLASSE_9
000299559800002	27.8896302094	15	CLASSE_9
000301273000025	32.3371400974	15	CLASSE_9
000303409100013	42.7621135326	15	CLASSE_9
000303625900006	48.544303971	15	CLASSE_9
000305135100013	49.6042389304	15	CLASSE_9
000256652100010	31.5653744784	14	CLASSE_9
000256785200001	32.6940882533	14	CLASSE_9
000259772900003	70.946116261	14	CLASSE_9
000260003500010	36.7392522028	14	CLASSE_9
000260795600012	23.1239546544	14	CLASSE_9
000261039300043	41.4161106231	14	CLASSE_9
000261728100007	6.6656169283	14	CLASSE_9
000261865500028	25.9656324676	14	CLASSE_9
000262479600006	38.3180696492	14	CLASSE_9
000264282100002	20.2878834339	14	CLASSE_9
000266173200008	45.1441206659	14	CLASSE_9
000267446000004	20.1209520507	14	CLASSE_9
000270285500003	25.3003485299	14	CLASSE_9
000271557700002	53.6843168035	14	CLASSE_9
000276216800016	57.3985445768	14	CLASSE_9
000277712500017	23.567854185	14	CLASSE_9
000278348400015	39.2806162718	14	CLASSE_9
000281126800010	16.0486069308	14	CLASSE_9
000293422700007	32.446808833	14	CLASSE_9
000295912600003	54.2257456522	14	CLASSE_9
000296768100001	32.7782348781	14	CLASSE_9
000301493100014	42.6782638922	14	CLASSE_9
000302510700003	51.5413765581	14	CLASSE_9
000303040700011	53.7689371124	14	CLASSE_9
000310405500007	42.1882830039	14	CLASSE_9
000252194700004	33.8443698833	13	CLASSE_9
000258023000002	49.0130549171	13	CLASSE_9
000258943500029	48.824259079	13	CLASSE_9
000260060600027	45.236698974	13	CLASSE_9
000260148500005	54.8621713916	13	CLASSE_9
000262592200020	55.6025783646	13	CLASSE_9
000264983100013	61.3209033673	13	CLASSE_9
000272408100006	34.1378419229	13	CLASSE_9
000272408100014	47.9604331609	13	CLASSE_9
000277446600013	34.7966950595	13	CLASSE_9
000281067500007	40.5215397616	13	CLASSE_9
000282571000011	38.4829967381	13	CLASSE_9
000283704300012	34.3202466842	13	CLASSE_9
000285111000005	56.3157486334	13	CLASSE_9
000285127800001	22.8242798878	13	CLASSE_9
000285406600025	24.8846637693	13	CLASSE_9
000285751400014	36.3693957357	13	CLASSE_9
000291330800029	36.7986839324	13	CLASSE_9
000292666000011	39.093228248	13	CLASSE_9
000294095300007	61.9397803292	13	CLASSE_9
000309995100104	39.0171882071	13	CLASSE_9
000253845100029	41.4934878306	12	CLASSE_9
000273708200001	20.4194779925	12	CLASSE_9
000274177300021	6.1776928209	12	CLASSE_9
000275681700012	41.6254075887	12	CLASSE_9
000281890200009	33.7893617747	12	CLASSE_9
000282212500005	63.3986028314	12	CLASSE_9
000298876100007	43.01166774	12	CLASSE_9
000302512800016	13.8186265879	12	CLASSE_9
000302517700014	43.1785421017	12	CLASSE_9
000304292200002	25.8679238285	12	CLASSE_9
000309570000011	58.5637809718	12	CLASSE_9
000310103700007	35.9436515266	12	CLASSE_9
000261728100017	27.3345422322	11	CLASSE_9
000263139400011	33.8380121313	11	CLASSE_9
000263747500010	57.758627551	11	CLASSE_9
000267711000010	35.7793460831	11	CLASSE_9
000273203900004	42.9972910569	11	CLASSE_9
000279020900013	23.0907984694	11	CLASSE_9
000284683000003	11.3761952587	11	CLASSE_9
000284683000006	29.2811285373	11	CLASSE_9
000286164500007	53.2354596521	11	CLASSE_9
000288840600011	39.4482271883	11	CLASSE_9
000290468400005	57.8541737012	11	CLASSE_9
000293422800005	33.2154314834	11	CLASSE_9
000301090100076	60.255754137	11	CLASSE_9
000304620100019	16.4723227904	11	CLASSE_9
000307094900013	48.6382646087	11	CLASSE_9
000253403900018	43.4293738938	10	CLASSE_9
000253456000005	57.5691334404	10	CLASSE_9
000255357700012	40.6772636958	10	CLASSE_9
000255577300007	22.8381893987	10	CLASSE_9
000259620400021	27.9021270097	10	CLASSE_9
000267450300017	71.3121278972	10	CLASSE_9
000268053100005	35.4815125619	10	CLASSE_9
000268156300004	24.5917418947	10	CLASSE_9
000268429400014	60.8465479453	10	CLASSE_9
000273706000008	38.4123309423	10	CLASSE_9
000274925700007	33.0038624677	10	CLASSE_9
000276621500010	19.4969966204	10	CLASSE_9
000277544300007	67.7570317327	10	CLASSE_9
000279752600001	40.530045893	10	CLASSE_9
000283530200005	24.5819275981	10	CLASSE_9
000286572000009	5.8689851922	10	CLASSE_9
000307170300007	37.9411954543	10	CLASSE_9
000256122000009	37.0232913617	9	CLASSE_10
000256395500006	39.3056920313	9	CLASSE_10
000258798500009	47.2816367284	9	CLASSE_10
000259337800004	46.9157554465	9	CLASSE_10
000260629600001	44.6909289304	9	CLASSE_10
000261779700009	40.0800334264	9	CLASSE_10
000267019700005	21.0568554203	9	CLASSE_10
000268653600004	44.369576682	9	CLASSE_10
000269701500003	28.8466591023	9	CLASSE_10
000273708200002	35.2146919395	9	CLASSE_10
000274456300010	32.6984634671	9	CLASSE_10
000275151400008	21.0632407463	9	CLASSE_10
000290897100007	51.6087827107	9	CLASSE_10
000294245600005	56.9271056229	9	CLASSE_10
000295739400001	66.9806867164	9	CLASSE_10
000302708100008	40.7083573472	9	CLASSE_10
000308607800006	24.4887275882	9	CLASSE_10
000310405500004	25.3342682307	9	CLASSE_10
000260508700002	39.7102352212	8	CLASSE_10
000260853100011	35.7342366023	8	CLASSE_10
000261728100013	47.5644928636	8	CLASSE_10
000265972100009	53.0547048401	8	CLASSE_10
000267504800023	39.8506171874	8	CLASSE_10
000269238400010	39.8506171874	8	CLASSE_10
000274177300008	26.1889935663	8	CLASSE_10
000274327900046	36.3182345052	8	CLASSE_10
000274328300046	36.3182345052	8	CLASSE_10
000275934700012	38.5053750067	8	CLASSE_10
000281944200002	27.8325482458	8	CLASSE_10
000286081900003	37.9634501561	8	CLASSE_10
000257019600024	55.8714955469	7	CLASSE_10
000259605800019	43.5498698081	7	CLASSE_10
000262425900002	48.1708312263	7	CLASSE_10
000265063200008	30.0219100968	7	CLASSE_10
000268156300012	53.166110921	7	CLASSE_10
000272408100015	46.0702234486	7	CLASSE_10
000273706000003	48.3879155164	7	CLASSE_10
000273708200009	41.2756522568	7	CLASSE_10
000273708200010	38.1909123465	7	CLASSE_10
000274672700018	21.322933789	7	CLASSE_10
000276853200013	32.2094439123	7	CLASSE_10
000278565700018	30.5379500724	7	CLASSE_10
000278885700034	31.65238095	7	CLASSE_10
000280221100005	53.9037011383	7	CLASSE_10
000280784100002	58.7951023948	7	CLASSE_10
000283993800007	47.6301816046	7	CLASSE_10
000284499800002	42.3577110078	7	CLASSE_10
000286025300005	17.8164693711	7	CLASSE_10
000294689500002	39.0654418883	7	CLASSE_10
000304292400003	49.0108876608	7	CLASSE_10
000305818800008	50.1107682194	7	CLASSE_10
000251369400012	14.4784900518	6	CLASSE_10
000256946300008	59.7237532124	6	CLASSE_10
000259579300009	25.3558771864	6	CLASSE_10
000262246600008	14.8753707491	6	CLASSE_10
000278121300005	43.1909461345	6	CLASSE_10
000286620700019	44.5520154722	6	CLASSE_10
000288155900001	29.6145013532	6	CLASSE_10
000294454100005	41.3886428151	6	CLASSE_10
000296777400001	23.8924495923	6	CLASSE_10
000297820900008	13.2139220773	6	CLASSE_10
000298572600002	56.4901412495	6	CLASSE_10
000307170300008	41.6516718142	6	CLASSE_10
000311473900002	19.1089041291	6	CLASSE_10
000256750400003	14.3756020176	5	CLASSE_10
000265062600004	47.6145383197	5	CLASSE_10
000268156300002	36.0405634291	5	CLASSE_10
000274177300016	30.501354921	5	CLASSE_10
000274772600009	28.6572403305	5	CLASSE_10
000284120500006	29.677317342	5	CLASSE_10
000297395200001	48.6280127688	5	CLASSE_10
000305796600003	51.771505174	5	CLASSE_10
000262246600007	16.147618198	4	CLASSE_10
000267019700073	15.6609446842	4	CLASSE_10
000285111000016	44.0250617236	4	CLASSE_10
000287318000012	49.6349604103	4	CLASSE_10
000302164200004	41.1453272882	4	CLASSE_10
000302517700010	31.3107585908	4	CLASSE_10
000312428300004	31.9021940852	4	CLASSE_10
000254461600005	0	3	CLASSE_10
000255621500002	47.7912710186	3	CLASSE_10
000259507300008	31.1312504475	3	CLASSE_10
000260508700018	41.5492115394	3	CLASSE_10
000262425900004	13.6245528546	3	CLASSE_10
000274177300011	13.3144411081	3	CLASSE_10
000280987800015	26.1721829403	3	CLASSE_10
000286572000002	17.4394276539	3	CLASSE_10
000289367800012	55.2078950805	3	CLASSE_10
000290468400008	0	3	CLASSE_10
000293795500007	61.977005306	3	CLASSE_10
