# Supplementary material for: Analysing Institutions Interdisciplinarity by Extensive Use of Rao-Stirling Diversity Index
Source: PLoS One. 2017 Jan 23;12(1):e0170296. doi: 10.1371/journal.pone.0170296 (PMC5256946; doi:10.1371/journal.pone.0170296)
Supplement: S1 Table — Three year citation window. (ZIP) [file pone.0170296.s003.zip › S3_TABLE/PARIS6.csv]

Articles	Sta*100	NB_CITATIONS	Top_citations
000300458800043	38.9616143387	510	CLASSE_1
000289135800006	52.7379023371	312	CLASSE_1
000311290500005	34.2391472416	276	CLASSE_1
000251369400002	37.6868751713	261	CLASSE_1
000303056900001	39.2085393613	217	CLASSE_1
000279473900004	59.9439789548	199	CLASSE_1
000299870300001	43.0721048779	195	CLASSE_1
000266260100002	37.7817078325	189	CLASSE_1
000304466100026	30.9206360529	188	CLASSE_1
000295282500004	37.8927380441	175	CLASSE_1
000273526900002	35.3369695471	172	CLASSE_1
000307368000014	27.7317018913	171	CLASSE_1
000289019000009	28.9916335532	167	CLASSE_1
000280701200008	35.8109813498	166	CLASSE_1
000304248400005	42.5904017101	160	CLASSE_1
000280644000001	36.7119734973	159	CLASSE_1
000309694000027	51.0449076482	159	CLASSE_1
000307258200006	33.4858691799	153	CLASSE_1
000300458800016	34.7553357036	151	CLASSE_1
000305668500001	48.3799172391	147	CLASSE_1
000300505800007	39.7058618224	142	CLASSE_1
000252136500005	34.9570453604	135	CLASSE_1
000268379800005	46.9529889316	134	CLASSE_1
000301128700001	35.3986929995	134	CLASSE_1
000290007500012	47.2863336492	131	CLASSE_1
000257397100004	39.548369483	130	CLASSE_1
000307976500001	17.2175781047	130	CLASSE_1
000257823200017	40.7163480305	129	CLASSE_1
000311886600001	18.1497718573	129	CLASSE_1
000296669000001	52.7157381831	128	CLASSE_1
000274186600001	36.1415766751	126	CLASSE_1
000304454700004	40.1631067199	125	CLASSE_1
000309028600004	34.6930653965	123	CLASSE_1
000310416900002	27.0778509691	123	CLASSE_1
000304189400004	22.1126272309	122	CLASSE_1
000307678600004	42.9542223645	117	CLASSE_1
000291282700006	32.557492642	111	CLASSE_1
000295465800001	46.8792652197	108	CLASSE_1
000259886800014	34.2509574341	105	CLASSE_1
000311691400001	28.0807064569	105	CLASSE_1
000282572700003	26.671012992	104	CLASSE_1
000293797600002	44.7895776956	104	CLASSE_1
000297483700013	31.0503321937	104	CLASSE_1
000298331200007	49.2676639496	103	CLASSE_1
000263696300001	35.7051153882	102	CLASSE_1
000208493600004	40.2530896391	99	CLASSE_1
000300122900008	30.3128406109	99	CLASSE_1
000303541700018	34.7462345364	99	CLASSE_1
000283199800003	30.3299314498	98	CLASSE_1
000257760100035	35.5818903292	97	CLASSE_1
000305920600068	30.0672767285	97	CLASSE_1
000300429600015	43.95361974	96	CLASSE_1
000256319400004	47.3159207438	95	CLASSE_1
000281928500005	43.8526109062	95	CLASSE_1
000294642000001	33.1755085425	95	CLASSE_1
000311905300005	30.6787877597	95	CLASSE_1
000277553600001	40.1073301142	93	CLASSE_1
000295973900001	53.0559113386	92	CLASSE_1
000307960400025	36.3486974559	92	CLASSE_1
000285915100005	35.6989546523	91	CLASSE_1
000303453700001	41.9186831955	91	CLASSE_1
000306191400001	43.1980702132	91	CLASSE_1
000289761600006	32.493094307	88	CLASSE_1
000299118100012	63.412831639	88	CLASSE_1
000309028600006	23.0726295965	88	CLASSE_1
000282572700007	38.4558783512	87	CLASSE_1
000280311700004	36.515160118	86	CLASSE_1
000286644600002	52.4313055068	85	CLASSE_1
000255508100003	36.0890693328	84	CLASSE_1
000279021700005	31.7950932554	84	CLASSE_1
000279405200001	31.1695414276	84	CLASSE_1
000288535600010	33.0848866633	84	CLASSE_1
000305459300004	41.1429199119	84	CLASSE_1
000272378800011	47.846345039	82	CLASSE_1
000293436600005	14.5906961902	82	CLASSE_1
000288313800017	43.6029568395	81	CLASSE_1
000294097100017	18.5378968131	81	CLASSE_1
000296826800055	31.8741405732	81	CLASSE_1
000301494900009	36.1482055981	81	CLASSE_1
000258252300009	34.7888317365	80	CLASSE_1
000271872600013	40.7480973717	80	CLASSE_1
000258037400008	46.4065452131	79	CLASSE_1
000295402000002	55.8635663056	78	CLASSE_1
000263617700009	29.228592478	77	CLASSE_1
000274225400017	42.3769506001	77	CLASSE_1
000289316600010	13.3217911007	77	CLASSE_1
000295956700002	15.2583508405	77	CLASSE_1
000300780400021	40.3229207421	77	CLASSE_1
000266189300004	47.0680995252	76	CLASSE_1
000305111000005	30.5702800656	76	CLASSE_1
000262112300008	31.1041047318	75	CLASSE_1
000283337300001	37.7165851062	75	CLASSE_1
000265009800007	27.0571829337	74	CLASSE_1
000299370800004	39.7250597921	74	CLASSE_1
000280996800005	52.2612617176	73	CLASSE_1
000304415000001	22.5565883671	73	CLASSE_1
000308530500020	29.4293243462	72	CLASSE_1
000262614400013	25.7776778658	71	CLASSE_1
000266380900011	39.5218023345	71	CLASSE_1
000290649300015	43.3187678538	71	CLASSE_1
000294594700004	34.2490708051	71	CLASSE_1
000299118100007	54.603041009	71	CLASSE_1
000304419800001	37.3723915828	71	CLASSE_1
000255607200009	21.9088508246	70	CLASSE_1
000302159400017	33.9162054253	70	CLASSE_1
000270498500008	38.7770953968	69	CLASSE_1
000272767100006	27.5245154897	69	CLASSE_1
000292717900040	50.5498984738	69	CLASSE_1
000311420800033	45.6518468046	69	CLASSE_1
000282750600014	28.5117613	68	CLASSE_1
000285486000066	31.7585998069	68	CLASSE_1
000299498100012	40.3624252315	68	CLASSE_1
000305890700024	33.2570696279	68	CLASSE_1
000262073500003	43.6439852266	67	CLASSE_1
000266975600015	32.6872634159	67	CLASSE_1
000269803300008	28.8113883938	67	CLASSE_1
000280608000030	36.2480086194	67	CLASSE_1
000290081900035	41.2240272731	67	CLASSE_1
000292805700006	26.9069108621	67	CLASSE_1
000298121400002	28.1853678776	67	CLASSE_1
000309051100004	29.2666880567	67	CLASSE_1
000309799000010	27.3885179272	67	CLASSE_1
000309910000021	43.5276957387	67	CLASSE_1
000286865900002	32.7554286089	66	CLASSE_1
000287727000006	55.9838838565	66	CLASSE_1
000292524400007	37.6818394819	66	CLASSE_1
000293551400005	35.3768644661	66	CLASSE_1
000310416900004	33.2559165833	66	CLASSE_1
000311063700018	30.2961674959	66	CLASSE_1
000262301100005	38.2422286908	65	CLASSE_1
000271003400004	26.7212250335	65	CLASSE_1
000275786500015	36.4038970154	65	CLASSE_1
000280349900011	49.5913566124	65	CLASSE_1
000311768800001	31.4729918842	65	CLASSE_1
000312480900005	24.0382156361	65	CLASSE_1
000254627700029	40.4886512426	64	CLASSE_1
000272736400024	28.04320411	64	CLASSE_1
000274270600002	27.8081472446	64	CLASSE_1
000281712300008	46.0106364257	64	CLASSE_1
000284951600022	33.6620700511	64	CLASSE_1
000288740000001	35.0047636441	64	CLASSE_1
000289454900034	31.5254151831	64	CLASSE_1
000292238700006	31.697129538	64	CLASSE_1
000301874400014	44.1369026948	64	CLASSE_1
000253818800035	18.8729389781	63	CLASSE_1
000259277100010	43.4313495659	63	CLASSE_1
000264342100029	22.2242909625	63	CLASSE_1
000281560200014	31.0224632326	63	CLASSE_1
000286607400002	33.1714961342	63	CLASSE_1
000268380000011	28.4874171084	62	CLASSE_1
000294880100017	57.3217641238	62	CLASSE_1
000296826800015	37.0622595409	62	CLASSE_1
000299720700003	32.524385105	62	CLASSE_1
000301116900001	25.8412077871	62	CLASSE_1
000306494600002	35.1269327288	62	CLASSE_1
000312158500010	42.8000573898	62	CLASSE_1
000281001900008	20.3587084929	61	CLASSE_1
000281222400010	37.6887268678	61	CLASSE_1
000285036600006	42.7009983129	61	CLASSE_1
000287372500013	46.6019650434	61	CLASSE_1
000290445800014	48.5085692941	61	CLASSE_1
000295556000002	43.5031749337	61	CLASSE_1
000257173600007	33.5371331243	60	CLASSE_1
000258419000002	38.2337087855	60	CLASSE_1
000258695200029	39.572252921	60	CLASSE_1
000260827600036	44.6902590977	60	CLASSE_1
000267888000013	29.010590978	60	CLASSE_1
000279109600004	52.834035952	60	CLASSE_1
000296400500014	33.2135023242	60	CLASSE_1
000304248000007	41.2909955254	60	CLASSE_1
000260976400009	39.5483400167	59	CLASSE_2
000264328100008	38.2443252878	59	CLASSE_2
000280942900009	18.6792418007	59	CLASSE_2
000283825000008	30.9639244822	59	CLASSE_2
000294182900006	32.8022247834	59	CLASSE_2
000298055600016	42.8351285448	59	CLASSE_2
000301998700013	12.6963199076	59	CLASSE_2
000307568900012	38.8651247427	59	CLASSE_2
000253362100035	29.711498439	58	CLASSE_2
000260279400006	32.4183271928	58	CLASSE_2
000274398200018	32.4688053976	58	CLASSE_2
000279539500011	39.5263128141	58	CLASSE_2
000279748600020	33.3893174161	58	CLASSE_2
000298206300010	43.9703210828	58	CLASSE_2
000260718800012	40.2269795947	57	CLASSE_2
000263018500005	48.0499078917	57	CLASSE_2
000288842400010	22.533839623	57	CLASSE_2
000293932100001	45.4859495578	57	CLASSE_2
000303954900026	29.6705293836	57	CLASSE_2
000304249100028	46.6553681302	57	CLASSE_2
000208198300001	26.2708746164	56	CLASSE_2
000252403600013	53.7933954057	56	CLASSE_2
000272763500003	30.8844428594	56	CLASSE_2
000280613100011	33.5421881793	56	CLASSE_2
000298771000020	46.628689331	56	CLASSE_2
000303598900014	25.842288244	56	CLASSE_2
000308297700006	49.0908193817	56	CLASSE_2
000264937300011	54.1379222251	55	CLASSE_2
000272031700067	22.5191090676	55	CLASSE_2
000272351200003	23.5869425951	55	CLASSE_2
000284852600025	39.70548591	55	CLASSE_2
000286377600005	29.1754133684	55	CLASSE_2
000290546800003	30.5048844972	55	CLASSE_2
000292805700012	25.0340163014	55	CLASSE_2
000295949700001	49.9357560558	55	CLASSE_2
000298479500013	38.3280660182	55	CLASSE_2
000309604200001	37.3524682934	55	CLASSE_2
000260827600002	40.4354914194	54	CLASSE_2
000260827600008	36.8566449455	54	CLASSE_2
000264378500025	29.2674219588	54	CLASSE_2
000269476300013	30.8601450912	54	CLASSE_2
000277292700007	33.0702877052	54	CLASSE_2
000285469800001	56.8819457447	54	CLASSE_2
000287389400028	39.4297634158	54	CLASSE_2
000290768700007	33.5821223018	54	CLASSE_2
000290818600025	29.4601383931	54	CLASSE_2
000304189400006	33.7505993202	54	CLASSE_2
000307368400030	42.4912552658	54	CLASSE_2
000308140500005	43.7106548239	54	CLASSE_2
000260449200001	40.846843361	53	CLASSE_2
000268181700024	36.2865491505	53	CLASSE_2
000268202500003	42.7491677173	53	CLASSE_2
000279420800014	14.7043789678	53	CLASSE_2
000279579200007	19.3511046169	53	CLASSE_2
000279581500027	41.9211122942	53	CLASSE_2
000281715500007	16.9971400379	53	CLASSE_2
000289729500011	37.7639727165	53	CLASSE_2
000292614400006	35.4882400525	53	CLASSE_2
000294067700018	41.4955274233	53	CLASSE_2
000297842800004	42.1129576476	53	CLASSE_2
000298013500009	49.928800141	53	CLASSE_2
000299869500001	42.1364143321	53	CLASSE_2
000301652300015	19.1598577158	53	CLASSE_2
000309335200028	35.5361691528	53	CLASSE_2
000254682300021	25.489816412	52	CLASSE_2
000263755000021	13.3775376985	52	CLASSE_2
000269392200021	28.0629238633	52	CLASSE_2
000283852400023	44.8271015444	52	CLASSE_2
000302573200018	54.0779523168	52	CLASSE_2
000303393000020	29.14158801	52	CLASSE_2
000256856400004	49.702752518	51	CLASSE_2
000259557600006	28.8015442205	51	CLASSE_2
000264602300001	29.7718220065	51	CLASSE_2
000268239200007	50.7760250042	51	CLASSE_2
000278586900004	14.6609030134	51	CLASSE_2
000279653300012	33.530469446	51	CLASSE_2
000281910600003	56.1987546469	51	CLASSE_2
000287745100007	57.7733059533	51	CLASSE_2
000299121800030	38.6517066624	51	CLASSE_2
000300938100009	36.2646185986	51	CLASSE_2
000304538900024	39.7879636646	51	CLASSE_2
000306370900016	29.1830094628	51	CLASSE_2
000308063900009	36.5103193497	51	CLASSE_2
000257708000013	50.3359828647	50	CLASSE_2
000259557600008	26.2417974607	50	CLASSE_2
000263862900004	41.7251403884	50	CLASSE_2
000265769600011	42.3868010232	50	CLASSE_2
000268120400014	30.4316076084	50	CLASSE_2
000269673900001	44.585316758	50	CLASSE_2
000273347300039	43.3872413687	50	CLASSE_2
000273492800003	47.4497911519	50	CLASSE_2
000273492800014	40.0240578699	50	CLASSE_2
000280932400049	47.9903826683	50	CLASSE_2
000289947200022	26.311615253	50	CLASSE_2
000290527500006	41.6600301515	50	CLASSE_2
000298190500015	28.5186664822	50	CLASSE_2
000298643400001	33.8585871339	50	CLASSE_2
000300485600021	44.0171287703	50	CLASSE_2
000302004600022	29.9792959785	50	CLASSE_2
000302165900002	50.5061186199	50	CLASSE_2
000305610700007	42.6843028686	50	CLASSE_2
000308744900019	41.4126975968	50	CLASSE_2
000253886100021	42.7459362349	49	CLASSE_2
000265186900001	41.8650768767	49	CLASSE_2
000267613400030	38.2195753274	49	CLASSE_2
000269087300007	55.285347621	49	CLASSE_2
000272437500003	45.8074018935	49	CLASSE_2
000272757800005	31.0970073774	49	CLASSE_2
000273526900006	40.404711018	49	CLASSE_2
000280156200007	31.3834485073	49	CLASSE_2
000288886900007	41.5375803112	49	CLASSE_2
000289700900005	46.5445903215	49	CLASSE_2
000309438600018	41.7484253149	49	CLASSE_2
000262718100018	37.2684615265	48	CLASSE_2
000263347600007	30.1931439952	48	CLASSE_2
000277532900019	53.1692499084	48	CLASSE_2
000280311700005	45.8578048065	48	CLASSE_2
000283530200012	33.6670204916	48	CLASSE_2
000283677400083	39.8962739468	48	CLASSE_2
000283788000018	26.5829776314	48	CLASSE_2
000294067700015	34.5938309573	48	CLASSE_2
000300523200005	31.4649692806	48	CLASSE_2
000305801100001	37.13010394	48	CLASSE_2
000306994600014	45.0416513799	48	CLASSE_2
000309000100004	29.6358519463	48	CLASSE_2
000310683800010	34.4533042922	48	CLASSE_2
000254623500004	34.7150771231	47	CLASSE_2
000257708000023	41.1030766349	47	CLASSE_2
000263585100003	46.0469189939	47	CLASSE_2
000280789600030	33.9461976786	47	CLASSE_2
000286711000002	41.2983842545	47	CLASSE_2
000287144300003	34.2651295754	47	CLASSE_2
000287670100005	34.4733688025	47	CLASSE_2
000287851400006	65.0506700686	47	CLASSE_2
000289163300027	41.7820377788	47	CLASSE_2
000289934600014	47.8176835792	47	CLASSE_2
000291843500015	46.9415413719	47	CLASSE_2
000299154700007	38.2252906117	47	CLASSE_2
000300207900005	27.7046326898	47	CLASSE_2
000303163000001	45.6760539832	47	CLASSE_2
000307940000020	18.7518489718	47	CLASSE_2
000265762200019	61.9947184201	46	CLASSE_3
000268699100016	46.1212173111	46	CLASSE_3
000279537700011	46.3981100157	46	CLASSE_3
000280024900004	54.0484740502	46	CLASSE_3
000286560200012	36.8589317283	46	CLASSE_3
000286711000005	53.390721191	46	CLASSE_3
000295167200005	54.3450728144	46	CLASSE_3
000300044400013	48.5674964227	46	CLASSE_3
000301090100013	45.8671893263	46	CLASSE_3
000306249800020	43.5775546608	46	CLASSE_3
000307212100001	60.0082028764	46	CLASSE_3
000307347500001	28.7724442972	46	CLASSE_3
000311751700012	44.3958940184	46	CLASSE_3
000253489800015	35.0665751314	45	CLASSE_3
000253751800019	40.2987462851	45	CLASSE_3
000254359300016	38.3171926217	45	CLASSE_3
000258798500010	47.8138901303	45	CLASSE_3
000261137500002	37.8735958342	45	CLASSE_3
000266092700007	41.8795691506	45	CLASSE_3
000269317900003	31.9033173448	45	CLASSE_3
000269515800010	47.4599387461	45	CLASSE_3
000270567400016	17.8410503088	45	CLASSE_3
000271924800016	18.0876676266	45	CLASSE_3
000282571000008	31.4548048636	45	CLASSE_3
000284593200003	47.802767474	45	CLASSE_3
000285036400004	29.9871645837	45	CLASSE_3
000287488100021	37.9377037808	45	CLASSE_3
000288313900015	29.2792172629	45	CLASSE_3
000288876100010	38.0689131418	45	CLASSE_3
000288959800019	34.6379837096	45	CLASSE_3
000291290600009	32.5738788899	45	CLASSE_3
000295430100002	39.9486147979	45	CLASSE_3
000299311900004	38.7282618156	45	CLASSE_3
000300816600007	35.5373053803	45	CLASSE_3
000303197100024	30.0254012968	45	CLASSE_3
000306773100012	51.4657885407	45	CLASSE_3
000309917600001	41.6762415455	45	CLASSE_3
000312283400015	25.305159047	45	CLASSE_3
000253479500001	50.733278808	44	CLASSE_3
000257472000010	33.6914877827	44	CLASSE_3
000268444100005	31.57332483	44	CLASSE_3
000269035100037	48.0191034915	44	CLASSE_3
000272808400067	37.5400205804	44	CLASSE_3
000275812700005	52.5986837722	44	CLASSE_3
000278586900007	35.9776125593	44	CLASSE_3
000279116300006	33.1712873061	44	CLASSE_3
000280613100018	44.9549460563	44	CLASSE_3
000281473400036	51.9320645325	44	CLASSE_3
000281667700004	35.9696840256	44	CLASSE_3
000287144300006	34.0472990423	44	CLASSE_3
000289163300028	32.1357477179	44	CLASSE_3
000291642800032	52.0474261009	44	CLASSE_3
000293991700010	43.0642411749	44	CLASSE_3
000294717400005	42.9111144337	44	CLASSE_3
000295254200014	40.7513741804	44	CLASSE_3
000301297100003	37.2753082899	44	CLASSE_3
000302974100003	31.1207611306	44	CLASSE_3
000304629300021	47.3386739917	44	CLASSE_3
000305366400009	36.3072736246	44	CLASSE_3
000306070800010	44.9063197289	44	CLASSE_3
000307969700016	38.6080426819	44	CLASSE_3
000308770300026	28.6165918894	44	CLASSE_3
000253241200005	40.2763012667	43	CLASSE_3
000253257200015	42.401086832	43	CLASSE_3
000257823200013	31.7063022404	43	CLASSE_3
000258252700017	28.241704582	43	CLASSE_3
000261551700008	39.6470293988	43	CLASSE_3
000265662300003	39.6808676679	43	CLASSE_3
000269862800012	34.5195472675	43	CLASSE_3
000271633300001	29.3546132694	43	CLASSE_3
000276685100027	37.2620941655	43	CLASSE_3
000281332600011	35.6328217988	43	CLASSE_3
000296941400036	21.583141454	43	CLASSE_3
000297205600005	37.6105548574	43	CLASSE_3
000309145100010	41.6925203139	43	CLASSE_3
000254966900018	41.6098922371	42	CLASSE_3
000256890000001	38.0402624825	42	CLASSE_3
000258238100015	29.8904441839	42	CLASSE_3
000261112100011	35.9758468183	42	CLASSE_3
000263012700008	42.1091041627	42	CLASSE_3
000263232800027	38.1467981106	42	CLASSE_3
000271266600006	21.4662763281	42	CLASSE_3
000275812700006	47.8130164068	42	CLASSE_3
000278926600019	42.4853836141	42	CLASSE_3
000280767700088	17.6842273997	42	CLASSE_3
000286302000018	36.7206545351	42	CLASSE_3
000287368600016	62.0163042877	42	CLASSE_3
000289156200003	31.5700310718	42	CLASSE_3
000291144900008	28.9261647884	42	CLASSE_3
000294396700012	30.8374846167	42	CLASSE_3
000294521600016	19.2828463762	42	CLASSE_3
000294804900092	33.2110607225	42	CLASSE_3
000302486200025	45.3767243672	42	CLASSE_3
000303291100010	45.6591249645	42	CLASSE_3
000304854300011	39.0284264495	42	CLASSE_3
000304862600001	33.3643942522	42	CLASSE_3
000306409400018	39.6048786223	42	CLASSE_3
000312613100006	42.8301373486	42	CLASSE_3
000254315100001	34.6005287067	41	CLASSE_3
000256238800007	22.3821268615	41	CLASSE_3
000257823200011	50.9262660435	41	CLASSE_3
000260449200013	31.0218321258	41	CLASSE_3
000265013700023	37.8669666805	41	CLASSE_3
000265953900013	58.7182724823	41	CLASSE_3
000266498400026	52.1092439461	41	CLASSE_3
000267362900023	21.6289481712	41	CLASSE_3
000268806900011	26.2857625187	41	CLASSE_3
000268968900019	39.8427771078	41	CLASSE_3
000269108900006	36.6474779152	41	CLASSE_3
000271252200014	37.48982269	41	CLASSE_3
000274398200021	35.5027386823	41	CLASSE_3
000276985800017	29.7602216959	41	CLASSE_3
000280984900007	41.338747986	41	CLASSE_3
000282505600003	28.439188842	41	CLASSE_3
000286213900002	16.1906815987	41	CLASSE_3
000287727000007	37.459099215	41	CLASSE_3
000290156300005	64.2481917385	41	CLASSE_3
000290958000025	30.4918556295	41	CLASSE_3
000291559300014	29.7706281983	41	CLASSE_3
000294039200005	42.6953677705	41	CLASSE_3
000294326100004	36.3771834368	41	CLASSE_3
000298487700007	27.9645161454	41	CLASSE_3
000300535400032	21.2474781562	41	CLASSE_3
000302908900018	43.8611857556	41	CLASSE_3
000304419700012	33.1507335226	41	CLASSE_3
000304421000006	28.9746958197	41	CLASSE_3
000308712200007	35.2801741904	41	CLASSE_3
000256404400002	27.864605699	40	CLASSE_3
000258603400013	43.4310355279	40	CLASSE_3
000259874200005	37.2903084354	40	CLASSE_3
000260982700008	42.4446861729	40	CLASSE_3
000262718100017	26.3716344219	40	CLASSE_3
000263018500006	55.0838569071	40	CLASSE_3
000263540500007	42.9980876416	40	CLASSE_3
000263755000009	25.7781843695	40	CLASSE_3
000268887300022	24.2079592669	40	CLASSE_3
000269574200010	49.4803096756	40	CLASSE_3
000270685900020	22.5723685665	40	CLASSE_3
000275400000004	25.9002858658	40	CLASSE_3
000277225600005	49.3256861059	40	CLASSE_3
000281920800005	33.4000096379	40	CLASSE_3
000282571300013	33.9248553681	40	CLASSE_3
000290748300011	9.1826183921	40	CLASSE_3
000294907600007	48.3437376129	40	CLASSE_3
000298331200003	40.4757385577	40	CLASSE_3
000299324900015	35.9588508881	40	CLASSE_3
000300686900021	32.8922918985	40	CLASSE_3
000305234900006	50.4974241958	40	CLASSE_3
000306267900004	33.5756715324	40	CLASSE_3
000252678700028	11.1440735937	39	CLASSE_4
000253167800008	35.0268481843	39	CLASSE_4
000253548300010	34.8533475299	39	CLASSE_4
000253845100018	23.426726706	39	CLASSE_4
000258695900005	26.763168919	39	CLASSE_4
000260060600003	42.8172285077	39	CLASSE_4
000261177500002	38.598815202	39	CLASSE_4
000262301100029	35.7670130508	39	CLASSE_4
000262924200016	36.646226	39	CLASSE_4
000264378400030	40.0666521363	39	CLASSE_4
000267464800027	21.0332277219	39	CLASSE_4
000267818400012	10.1075073839	39	CLASSE_4
000268330500010	35.3585589295	39	CLASSE_4
000269629500001	37.7480136099	39	CLASSE_4
000269776000007	41.2252574543	39	CLASSE_4
000277376100004	35.3489627527	39	CLASSE_4
000277586100008	49.4481099168	39	CLASSE_4
000277844700015	38.6617157677	39	CLASSE_4
000277986600002	49.4007152381	39	CLASSE_4
000280982700020	31.0835867559	39	CLASSE_4
000283658200019	41.428869798	39	CLASSE_4
000284444200001	51.5426722826	39	CLASSE_4
000284902100037	26.7553038872	39	CLASSE_4
000285089100014	26.0236794884	39	CLASSE_4
000290546800012	52.5697450571	39	CLASSE_4
000290559700003	48.4862056554	39	CLASSE_4
000293083300007	48.5419376624	39	CLASSE_4
000293548500008	44.3347782866	39	CLASSE_4
000296446200033	32.9510121469	39	CLASSE_4
000298737500015	20.4494074258	39	CLASSE_4
000303272300004	52.9985303647	39	CLASSE_4
000303516400001	44.2347517857	39	CLASSE_4
000303674900018	39.5736084886	39	CLASSE_4
000304239600008	50.8867284077	39	CLASSE_4
000305826300009	18.3084136447	39	CLASSE_4
000307969700019	42.3836220761	39	CLASSE_4
000308805800024	49.3502085905	39	CLASSE_4
000310727100002	56.4361286277	39	CLASSE_4
000251634400020	36.6549903532	38	CLASSE_4
000253362300034	30.071857056	38	CLASSE_4
000253613700009	48.4643928176	38	CLASSE_4
000253818800024	35.1956819489	38	CLASSE_4
000255960600012	47.9125425016	38	CLASSE_4
000258864800012	34.9043995029	38	CLASSE_4
000259326700003	17.1771941525	38	CLASSE_4
000262249100003	37.8780919217	38	CLASSE_4
000263636100011	45.1756179911	38	CLASSE_4
000264278800074	37.762715789	38	CLASSE_4
000266188800014	53.2661750422	38	CLASSE_4
000266877800003	38.788700344	38	CLASSE_4
000268239200008	35.8261997687	38	CLASSE_4
000268698100004	40.5750552886	38	CLASSE_4
000268840200009	38.2655755971	38	CLASSE_4
000271022100004	50.2553022137	38	CLASSE_4
000272071600002	34.1614433673	38	CLASSE_4
000272808400062	28.4834167468	38	CLASSE_4
000273424300007	49.9362097196	38	CLASSE_4
000274883300005	33.9940951499	38	CLASSE_4
000275800000010	38.1156096518	38	CLASSE_4
000287912400002	59.6058933926	38	CLASSE_4
000288284900017	60.8259646884	38	CLASSE_4
000293611600038	31.6036387702	38	CLASSE_4
000294666900019	34.388273471	38	CLASSE_4
000301273000022	42.9834207788	38	CLASSE_4
000302948700018	42.2510296925	38	CLASSE_4
000307375900001	17.2177759835	38	CLASSE_4
000308063700051	35.4450619631	38	CLASSE_4
000309517300086	29.8900658283	38	CLASSE_4
000251517300006	33.2492091208	37	CLASSE_4
000252938400003	45.3485617359	37	CLASSE_4
000261387100018	45.7744250353	37	CLASSE_4
000267403700004	34.9738583761	37	CLASSE_4
000272521200021	46.8007462251	37	CLASSE_4
000273347300011	33.8408209972	37	CLASSE_4
000274274700004	44.2944892095	37	CLASSE_4
000283294100024	37.5076513932	37	CLASSE_4
000285292200005	45.4709078889	37	CLASSE_4
000292633300026	36.9913183447	37	CLASSE_4
000294826800014	30.8757788665	37	CLASSE_4
000295621600015	51.0454012448	37	CLASSE_4
000296850700008	36.0478080598	37	CLASSE_4
000299405400006	32.3261621619	37	CLASSE_4
000301190800026	19.4159820115	37	CLASSE_4
000302075000011	47.5140463655	37	CLASSE_4
000307099400002	44.5460525437	37	CLASSE_4
000308638700008	49.1712037669	37	CLASSE_4
000312655100014	48.5521669561	37	CLASSE_4
000252495700003	32.712092976	36	CLASSE_4
000254589900004	48.2653050138	36	CLASSE_4
000266637000005	41.2169789967	36	CLASSE_4
000267566800009	49.6297154581	36	CLASSE_4
000268330500016	44.3461559205	36	CLASSE_4
000268916600003	33.3836499272	36	CLASSE_4
000272226900017	38.0505445312	36	CLASSE_4
000274930500004	25.3672264416	36	CLASSE_4
000276923700027	50.4167692583	36	CLASSE_4
000277159200031	42.9349356757	36	CLASSE_4
000278408400007	41.3268294865	36	CLASSE_4
000279539500015	49.600125702	36	CLASSE_4
000280206000005	28.2001848148	36	CLASSE_4
000280932400019	26.6685198879	36	CLASSE_4
000280982700018	30.8005541425	36	CLASSE_4
000283852400022	42.0663080504	36	CLASSE_4
000286599000010	43.3702132984	36	CLASSE_4
000287318000005	49.1180536042	36	CLASSE_4
000289886600019	19.1055296889	36	CLASSE_4
000292251000067	50.5801250559	36	CLASSE_4
000292319400036	65.3576990149	36	CLASSE_4
000292890000009	45.8958129249	36	CLASSE_4
000303630800006	31.3971990807	36	CLASSE_4
000306193900028	34.7697118746	36	CLASSE_4
000307299500024	42.1952508404	36	CLASSE_4
000308425200006	32.3468151158	36	CLASSE_4
000311794700014	40.2914620956	36	CLASSE_4
000253825000011	36.8243729901	35	CLASSE_4
000256668500006	39.425856085	35	CLASSE_4
000259523700004	52.773378595	35	CLASSE_4
000260053800012	27.5399824356	35	CLASSE_4
000262300400009	26.6795284542	35	CLASSE_4
000265980400008	32.8270235706	35	CLASSE_4
000270843400020	43.8184323383	35	CLASSE_4
000271389300014	29.8135198876	35	CLASSE_4
000274172400001	41.4278652615	35	CLASSE_4
000275695000005	33.0448361371	35	CLASSE_4
000275786100008	47.0851199761	35	CLASSE_4
000277749000004	35.4995159979	35	CLASSE_4
000278471100004	47.0947445219	35	CLASSE_4
000280454700014	41.315019719	35	CLASSE_4
000280923600012	43.6249895434	35	CLASSE_4
000281529000025	43.6195186122	35	CLASSE_4
000282571000006	23.8985758741	35	CLASSE_4
000282809700071	28.8831232189	35	CLASSE_4
000285406000002	43.1082297721	35	CLASSE_4
000285998800004	46.0577455351	35	CLASSE_4
000287647100002	30.2817795695	35	CLASSE_4
000291906300007	56.1433843921	35	CLASSE_4
000295805500027	34.4205309907	35	CLASSE_4
000296070900017	29.9828898428	35	CLASSE_4
000301117700076	26.6173406795	35	CLASSE_4
000304442600007	45.6530095789	35	CLASSE_4
000251814700003	42.6042761443	34	CLASSE_4
000253373300011	34.1981765674	34	CLASSE_4
000256789500020	32.6922278241	34	CLASSE_4
000257631900011	40.7282212702	34	CLASSE_4
000259326700023	27.0346113184	34	CLASSE_4
000261473800006	49.2146960404	34	CLASSE_4
000263131600007	50.3217838988	34	CLASSE_4
000267362900020	21.0217091841	34	CLASSE_4
000267557400005	53.8803420018	34	CLASSE_4
000269087300002	35.5891994583	34	CLASSE_4
000269760800011	28.61033629	34	CLASSE_4
000270685600014	32.0034443159	34	CLASSE_4
000272428700015	45.2151234053	34	CLASSE_4
000275339700015	58.1601924142	34	CLASSE_4
000275607300002	45.7308430781	34	CLASSE_4
000279464300007	48.275034909	34	CLASSE_4
000279473900023	47.656095875	34	CLASSE_4
000283294100021	47.6089634178	34	CLASSE_4
000289314800001	32.2753306871	34	CLASSE_4
000290203100060	23.5642002152	34	CLASSE_4
000291394700002	51.1121134181	34	CLASSE_4
000293636000004	36.5942974616	34	CLASSE_4
000299802400008	37.5996971188	34	CLASSE_4
000300849100007	60.0132904491	34	CLASSE_4
000302776000013	45.55672662	34	CLASSE_4
000305920600035	49.6270384523	34	CLASSE_4
000308297700003	51.7264709751	34	CLASSE_4
000308975100005	42.9163884103	34	CLASSE_4
000309781300004	31.9433343278	34	CLASSE_4
000310156700009	48.5533538747	34	CLASSE_4
000208404700004	41.5662108073	33	CLASSE_5
000253973600015	33.6952560436	33	CLASSE_5
000256632000034	41.1878324895	33	CLASSE_5
000260808200006	43.1872146347	33	CLASSE_5
000262885000008	28.4590028069	33	CLASSE_5
000264015900021	36.1538390409	33	CLASSE_5
000267540500025	21.0515130044	33	CLASSE_5
000272020400011	67.3209446731	33	CLASSE_5
000274064500055	43.2518620102	33	CLASSE_5
000281175900012	23.6346716623	33	CLASSE_5
000289213500036	52.6775985827	33	CLASSE_5
000290542500013	37.8390941486	33	CLASSE_5
000291764800003	47.933989388	33	CLASSE_5
000292049600018	27.7016321476	33	CLASSE_5
000292694300004	39.824126408	33	CLASSE_5
000293244800013	37.7307314778	33	CLASSE_5
000299858900007	37.9865881833	33	CLASSE_5
000301318400016	37.4122580992	33	CLASSE_5
000302124400020	41.8415707767	33	CLASSE_5
000302510700008	44.3462508851	33	CLASSE_5
000303039800011	33.1847833927	33	CLASSE_5
000305485800012	39.7097915107	33	CLASSE_5
000305787600001	64.228267332	33	CLASSE_5
000308381600006	23.7596413374	33	CLASSE_5
000309694000004	48.9400670153	33	CLASSE_5
000254273400009	53.7665567283	32	CLASSE_5
000257418300014	38.3169444087	32	CLASSE_5
000258864800009	32.9273599422	32	CLASSE_5
000261601700010	44.4144508016	32	CLASSE_5
000263701300007	47.2272112453	32	CLASSE_5
000265041000003	48.4612233919	32	CLASSE_5
000265450300011	22.701910875	32	CLASSE_5
000273795000002	29.2132915729	32	CLASSE_5
000274777700009	34.7440230467	32	CLASSE_5
000281347900006	36.9706904537	32	CLASSE_5
000286599000007	29.9659707649	32	CLASSE_5
000287842700003	42.8567929716	32	CLASSE_5
000289339900021	46.9571551537	32	CLASSE_5
000289472400036	36.8240333964	32	CLASSE_5
000289956600021	43.3996346564	32	CLASSE_5
000290082900008	32.5671032957	32	CLASSE_5
000294090100001	46.6691432659	32	CLASSE_5
000295242300018	72.4671508747	32	CLASSE_5
000299813000001	47.6991655853	32	CLASSE_5
000300414500007	50.265844636	32	CLASSE_5
000301657000016	45.4788536542	32	CLASSE_5
000301877300011	28.0029125537	32	CLASSE_5
000302020900007	38.8923398687	32	CLASSE_5
000302486200042	39.5014154162	32	CLASSE_5
000303954900008	26.9241548491	32	CLASSE_5
000304421000021	38.2779377537	32	CLASSE_5
000304494000003	27.8955153082	32	CLASSE_5
000305659500003	22.8540211511	32	CLASSE_5
000309963700022	41.1698378668	32	CLASSE_5
000312511000011	53.3240617925	32	CLASSE_5
000254151200003	30.1241010757	31	CLASSE_5
000254589900007	53.6397746511	31	CLASSE_5
000256668500005	22.6353777416	31	CLASSE_5
000256701900011	41.6093525225	31	CLASSE_5
000257877200017	38.6314287939	31	CLASSE_5
000259557600017	28.8394093254	31	CLASSE_5
000260508100010	40.5787930529	31	CLASSE_5
000261205200016	49.1923524265	31	CLASSE_5
000265649500003	29.7762184539	31	CLASSE_5
000266710900017	44.5488416136	31	CLASSE_5
000268097200008	56.8392282527	31	CLASSE_5
000268685400005	32.5707385932	31	CLASSE_5
000269210400010	36.2041788034	31	CLASSE_5
000270685600017	49.1971468011	31	CLASSE_5
000271266600004	22.9693814784	31	CLASSE_5
000274512600014	29.6097849393	31	CLASSE_5
000276617100022	31.0506494793	31	CLASSE_5
000277804700015	36.8703546099	31	CLASSE_5
000277915400017	46.3755812556	31	CLASSE_5
000278477800007	46.3458285099	31	CLASSE_5
000280611000025	41.3785459867	31	CLASSE_5
000280701700005	42.7234313588	31	CLASSE_5
000282069500019	42.6118262501	31	CLASSE_5
000285684900013	50.9841047199	31	CLASSE_5
000286539700017	19.6907463544	31	CLASSE_5
000287383900003	34.2711998987	31	CLASSE_5
000290580500005	48.3955870163	31	CLASSE_5
000292699900012	40.1425876019	31	CLASSE_5
000295805500029	44.9018006232	31	CLASSE_5
000297020300004	35.535682454	31	CLASSE_5
000299229300006	50.9815497989	31	CLASSE_5
000299380700005	39.3203887	31	CLASSE_5
000299498100005	41.5670171165	31	CLASSE_5
000303954900025	28.7411080644	31	CLASSE_5
000310549600004	42.1287289067	31	CLASSE_5
000254665100008	39.2877755102	30	CLASSE_5
000258440300013	24.9997502567	30	CLASSE_5
000259950700011	32.0491688055	30	CLASSE_5
000260879000002	32.8365631324	30	CLASSE_5
000263074600068	30.3253041808	30	CLASSE_5
000263079300024	47.0839578366	30	CLASSE_5
000263818700006	36.5396072574	30	CLASSE_5
000266498400025	44.7370779299	30	CLASSE_5
000268648800006	48.6603833906	30	CLASSE_5
000271637500055	33.6056992543	30	CLASSE_5
000277215900015	53.7791091273	30	CLASSE_5
000277310400067	50.1163299474	30	CLASSE_5
000279215600010	61.2789245606	30	CLASSE_5
000280617500044	44.3217367113	30	CLASSE_5
000281175900038	31.7055923403	30	CLASSE_5
000281903600029	50.2704210285	30	CLASSE_5
000281920800007	36.4297669117	30	CLASSE_5
000285625000011	30.6791466745	30	CLASSE_5
000286930100014	61.4494184288	30	CLASSE_5
000287202000005	55.5276479035	30	CLASSE_5
000290155800013	39.2579745348	30	CLASSE_5
000291208100021	22.7927735075	30	CLASSE_5
000293611600020	23.2958316818	30	CLASSE_5
000294396700013	30.2225615738	30	CLASSE_5
000296070900019	38.5904168704	30	CLASSE_5
000297883500029	27.0004765079	30	CLASSE_5
000298368100016	29.5475173617	30	CLASSE_5
000300345100009	38.9804911807	30	CLASSE_5
000302624400014	48.386365277	30	CLASSE_5
000302893800009	13.5719091246	30	CLASSE_5
000303914200004	47.2174715287	30	CLASSE_5
000304225000005	60.3237882534	30	CLASSE_5
000306240100010	51.7683094449	30	CLASSE_5
000252903900022	25.7488742082	29	CLASSE_5
000254622600008	22.7171997331	29	CLASSE_5
000257173600002	53.5531560256	29	CLASSE_5
000257717200002	31.5133229193	29	CLASSE_5
000258111000012	13.480784084	29	CLASSE_5
000258954600007	64.5416587896	29	CLASSE_5
000259949900012	41.6173693862	29	CLASSE_5
000264918100002	29.1996599831	29	CLASSE_5
000265662300004	8.1436912358	29	CLASSE_5
000265758400008	40.5481438193	29	CLASSE_5
000266232300011	58.8482877395	29	CLASSE_5
000267566800012	43.8200613713	29	CLASSE_5
000269277300008	20.4356134913	29	CLASSE_5
000269447600011	41.1960088358	29	CLASSE_5
000272031700074	36.0935074083	29	CLASSE_5
000274907000010	24.9489890629	29	CLASSE_5
000274914300020	42.8452500544	29	CLASSE_5
000275099000001	24.9489890629	29	CLASSE_5
000277450100003	28.8960842925	29	CLASSE_5
000277935100020	39.405948392	29	CLASSE_5
000282039300031	31.4911675411	29	CLASSE_5
000287589300004	42.2980746115	29	CLASSE_5
000289290400007	32.5991371555	29	CLASSE_5
000289493700021	56.1286476722	29	CLASSE_5
000291252900008	54.2865751497	29	CLASSE_5
000302533500061	47.2113187904	29	CLASSE_5
000306448100005	38.6484535976	29	CLASSE_5
000306478400008	62.2815152755	29	CLASSE_5
000307971200001	46.1122971955	29	CLASSE_5
000309375800013	51.4457623674	29	CLASSE_5
000309487000012	38.9336746878	29	CLASSE_5
000310103700002	26.3970240689	29	CLASSE_5
000253548300012	34.0532116927	28	CLASSE_6
000254106400004	41.547708878	28	CLASSE_6
000254772700066	30.767923438	28	CLASSE_6
000256395800010	34.8873861244	28	CLASSE_6
000259270700004	47.4666511441	28	CLASSE_6
000260913500067	56.5668816859	28	CLASSE_6
000261489300096	47.0731863424	28	CLASSE_6
000262515600007	47.0715539681	28	CLASSE_6
000265186900016	42.2845659412	28	CLASSE_6
000265346800003	46.6044957585	28	CLASSE_6
000267963100025	47.2691396821	28	CLASSE_6
000270550300007	27.3091968398	28	CLASSE_6
000273633000005	32.8989846289	28	CLASSE_6
000277488000012	51.3738720891	28	CLASSE_6
000283398600012	43.0670360473	28	CLASSE_6
000285816900004	37.7689478018	28	CLASSE_6
000291624100023	43.3021892531	28	CLASSE_6
000293719400003	48.9451729896	28	CLASSE_6
000295092400004	43.1302181885	28	CLASSE_6
000295555100061	17.9240083428	28	CLASSE_6
000305051200002	17.4699753654	28	CLASSE_6
000305306100007	49.1851829559	28	CLASSE_6
000308140500028	9.6796592101	28	CLASSE_6
000308962300006	51.1842383483	28	CLASSE_6
000252604600004	51.3188401053	27	CLASSE_6
000253012800006	26.9829694543	27	CLASSE_6
000253426800003	26.7436269867	27	CLASSE_6
000255012500017	34.2553485251	27	CLASSE_6
000255523800017	30.4090348966	27	CLASSE_6
000256870800014	26.461097176	27	CLASSE_6
000259588600005	46.2782302352	27	CLASSE_6
000260381300016	28.9262608987	27	CLASSE_6
000260381300018	42.1000793322	27	CLASSE_6
000261685300013	31.6329134277	27	CLASSE_6
000261866300013	47.0945175137	27	CLASSE_6
000261972600003	27.5733111271	27	CLASSE_6
000262348600009	27.1888899499	27	CLASSE_6
000263529700022	49.6368196767	27	CLASSE_6
000266637000013	42.316058489	27	CLASSE_6
000266954700013	10.4519723	27	CLASSE_6
000269807900005	36.2128852721	27	CLASSE_6
000270874700009	55.4418025785	27	CLASSE_6
000271179000013	53.3575561494	27	CLASSE_6
000274456300003	19.9279747131	27	CLASSE_6
000274674500020	42.9473391967	27	CLASSE_6
000284850600004	40.2059587433	27	CLASSE_6
000286164500005	43.5410397608	27	CLASSE_6
000286572000011	39.0156178739	27	CLASSE_6
000287144200044	38.1250608073	27	CLASSE_6
000287450900013	41.9580756922	27	CLASSE_6
000289680400060	44.4223254272	27	CLASSE_6
000291601100012	47.6159108884	27	CLASSE_6
000292003100006	60.8966746841	27	CLASSE_6
000292673600018	36.5215049554	27	CLASSE_6
000293946900002	59.649290797	27	CLASSE_6
000295358800004	42.8144823969	27	CLASSE_6
000297365100014	28.6433031376	27	CLASSE_6
000297369100003	44.2197044931	27	CLASSE_6
000297402300003	43.3547204174	27	CLASSE_6
000300834300008	42.0959461291	27	CLASSE_6
000302235500009	47.0246036071	27	CLASSE_6
000303625900002	55.0508879341	27	CLASSE_6
000307533500009	48.0671364764	27	CLASSE_6
000310145000009	55.1221351155	27	CLASSE_6
000311846600012	53.690879449	27	CLASSE_6
000312426100011	47.4457954691	27	CLASSE_6
000254151400007	42.0273695837	26	CLASSE_6
000254816000002	46.4021559841	26	CLASSE_6
000254947900027	45.6033033154	26	CLASSE_6
000255301100027	42.7679886523	26	CLASSE_6
000256122000008	41.0900319064	26	CLASSE_6
000256229900010	55.8424743765	26	CLASSE_6
000256727700004	29.394188605	26	CLASSE_6
000257687900016	13.1362418931	26	CLASSE_6
000258944900007	23.8177105094	26	CLASSE_6
000259843700004	50.547711285	26	CLASSE_6
000260508700013	36.5067130473	26	CLASSE_6
000260845000009	60.2642284359	26	CLASSE_6
000261518100005	46.005740757	26	CLASSE_6
000264779600012	40.1379061983	26	CLASSE_6
000266794300017	34.2309007499	26	CLASSE_6
000267887100005	36.3169010395	26	CLASSE_6
000267917200011	31.0815582334	26	CLASSE_6
000272031700018	34.1614256559	26	CLASSE_6
000273492800005	16.2394972412	26	CLASSE_6
000273492800017	29.2602427716	26	CLASSE_6
000274772600006	49.2063226934	26	CLASSE_6
000275187600007	52.1723501759	26	CLASSE_6
000276891100039	42.27078487	26	CLASSE_6
000277310400009	53.5033262045	26	CLASSE_6
000277532900026	23.6246514884	26	CLASSE_6
000278285300012	41.0709828892	26	CLASSE_6
000280206100004	31.2151870369	26	CLASSE_6
000280739500010	48.3736275985	26	CLASSE_6
000286626400007	40.6524547241	26	CLASSE_6
000287556200033	32.8839607274	26	CLASSE_6
000291688500003	42.7446822155	26	CLASSE_6
000292435900001	30.7943573115	26	CLASSE_6
000298289400096	38.9481290595	26	CLASSE_6
000304854300015	24.914087174	26	CLASSE_6
000308213900028	24.4397162242	26	CLASSE_6
000310075100001	47.7879288151	26	CLASSE_6
000310262600019	43.7454948182	26	CLASSE_6
000253120900009	40.7743203613	25	CLASSE_6
000253291500005	39.221315001	25	CLASSE_6
000253973600030	35.5551580225	25	CLASSE_6
000255110100020	54.9151143349	25	CLASSE_6
000257113000004	32.1221653323	25	CLASSE_6
000257932200007	44.0518378066	25	CLASSE_6
000258921800009	39.7069242442	25	CLASSE_6
000259557600016	39.1659320018	25	CLASSE_6
000261792600005	40.386392761	25	CLASSE_6
000263540500008	35.2202897997	25	CLASSE_6
000263910600007	51.0004319138	25	CLASSE_6
000264012000007	37.6151754432	25	CLASSE_6
000264889000019	39.9722381636	25	CLASSE_6
000267309200003	27.3242563978	25	CLASSE_6
000269035100066	42.6265513364	25	CLASSE_6
000272795300064	44.1778523215	25	CLASSE_6
000273361600010	49.6436231454	25	CLASSE_6
000273791200014	36.2699034859	25	CLASSE_6
000275099000006	23.9597690303	25	CLASSE_6
000276759100005	47.0299494011	25	CLASSE_6
000277225700025	35.3230717943	25	CLASSE_6
000277488000002	48.1966062098	25	CLASSE_6
000278771300004	39.3571253258	25	CLASSE_6
000279099100002	46.1661253809	25	CLASSE_6
000288262600012	43.3612967452	25	CLASSE_6
000288477500007	33.5359361739	25	CLASSE_6
000289472400016	35.9896049563	25	CLASSE_6
000291142600015	58.6484436602	25	CLASSE_6
000293028500009	49.0261368187	25	CLASSE_6
000293719400004	53.9748080301	25	CLASSE_6
000294711300004	48.7891268169	25	CLASSE_6
000294890300012	44.9399810192	25	CLASSE_6
000295887500007	38.5689898716	25	CLASSE_6
000299119700026	41.5543312733	25	CLASSE_6
000300044400021	24.4194601085	25	CLASSE_6
000300485600022	47.5792833883	25	CLASSE_6
000303995700004	41.8736538053	25	CLASSE_6
000306988400008	47.8929984225	25	CLASSE_6
000308677300033	28.5192860135	25	CLASSE_6
000309868900007	34.720560327	25	CLASSE_6
000251661200013	33.4495692617	24	CLASSE_7
000254771500002	49.7777331167	24	CLASSE_7
000256429600009	49.48929481	24	CLASSE_7
000256946300004	33.1830000954	24	CLASSE_7
000262859000010	31.5693683542	24	CLASSE_7
000264092100004	44.5009154411	24	CLASSE_7
000266489800012	35.1089909894	24	CLASSE_7
000268364100007	55.4314541061	24	CLASSE_7
000269803200012	38.7390590191	24	CLASSE_7
000271394600011	42.5704564762	24	CLASSE_7
000271467900004	68.4337317677	24	CLASSE_7
000276702500013	45.3010392458	24	CLASSE_7
000279847200004	34.4101768758	24	CLASSE_7
000281347900011	58.2689884096	24	CLASSE_7
000282489000001	36.911455144	24	CLASSE_7
000283790800018	31.6058817007	24	CLASSE_7
000284834600009	46.9588554312	24	CLASSE_7
000289944800028	47.2316942692	24	CLASSE_7
000293040900012	44.0054232555	24	CLASSE_7
000295885500013	38.5386050013	24	CLASSE_7
000296977900007	37.5378685814	24	CLASSE_7
000297883500015	43.8815765251	24	CLASSE_7
000299692800012	21.7836702082	24	CLASSE_7
000299853900011	42.5654652081	24	CLASSE_7
000300794600019	29.9738482899	24	CLASSE_7
000302497200008	43.4610310673	24	CLASSE_7
000306620300010	26.3776431008	24	CLASSE_7
000253226500013	38.6169106769	23	CLASSE_7
000254107100005	36.5972615478	23	CLASSE_7
000261747600004	40.5298807942	23	CLASSE_7
000263047400003	42.9710266649	23	CLASSE_7
000264741700021	42.1662760711	23	CLASSE_7
000264889000023	44.5321328348	23	CLASSE_7
000267686500005	35.4395191272	23	CLASSE_7
000269179400018	44.3799354859	23	CLASSE_7
000270685600007	33.3518824628	23	CLASSE_7
000275992700008	53.3222603842	23	CLASSE_7
000276784100012	23.588723756	23	CLASSE_7
000278318400005	51.1932196673	23	CLASSE_7
000278520300003	53.1998063224	23	CLASSE_7
000281948300008	26.1600406846	23	CLASSE_7
000282487900018	47.3612776676	23	CLASSE_7
000283666500010	44.8512507678	23	CLASSE_7
000283835300004	33.5041446297	23	CLASSE_7
000284309200025	46.291602801	23	CLASSE_7
000295211200004	75.7428123599	23	CLASSE_7
000296700000058	10.3866971213	23	CLASSE_7
000299167000002	27.5361069131	23	CLASSE_7
000303039800012	50.0357320825	23	CLASSE_7
000304077400008	41.2825383102	23	CLASSE_7
000306893800013	37.8343443099	23	CLASSE_7
000307177200001	20.4703572633	23	CLASSE_7
000311383200001	14.5486763349	23	CLASSE_7
000251406000032	59.6003776874	22	CLASSE_7
000252322600014	43.9236572371	22	CLASSE_7
000252586900001	52.1211135828	22	CLASSE_7
000252791100014	37.2211297848	22	CLASSE_7
000253489800018	44.7939730398	22	CLASSE_7
000256395800005	33.7766745785	22	CLASSE_7
000256824500010	39.8537265958	22	CLASSE_7
000257363600001	44.4021517447	22	CLASSE_7
000258762800017	40.1847869619	22	CLASSE_7
000259594000010	40.1672730968	22	CLASSE_7
000260718700012	47.5079140559	22	CLASSE_7
000263119900004	34.3098937501	22	CLASSE_7
000263120300014	27.5172995691	22	CLASSE_7
000263540500006	48.0203280881	22	CLASSE_7
000264041900008	32.0626706457	22	CLASSE_7
000265616800008	39.9120652267	22	CLASSE_7
000267223600003	36.5197779494	22	CLASSE_7
000269855000004	32.2523761156	22	CLASSE_7
000270871200008	45.5468580297	22	CLASSE_7
000272662200006	30.1869962927	22	CLASSE_7
000276603700004	41.8883712068	22	CLASSE_7
000281563500022	32.8166496183	22	CLASSE_7
000285742400011	55.3903980959	22	CLASSE_7
000286164400005	38.2482079912	22	CLASSE_7
000286164500008	45.4299453417	22	CLASSE_7
000286225400006	27.4123934383	22	CLASSE_7
000290399400024	24.3386253753	22	CLASSE_7
000293756100003	46.0975489261	22	CLASSE_7
000294907600006	32.1131899232	22	CLASSE_7
000296052500055	9.9133027679	22	CLASSE_7
000296555000006	47.1392829718	22	CLASSE_7
000297123900013	33.5359955754	22	CLASSE_7
000297402300004	42.1564651588	22	CLASSE_7
000252468700004	36.5117499283	21	CLASSE_7
000253238600007	35.9427590608	21	CLASSE_7
000253489800017	41.3241466241	21	CLASSE_7
000254642500010	39.9066452686	21	CLASSE_7
000254682300009	32.033205674	21	CLASSE_7
000256505900007	27.8518373399	21	CLASSE_7
000257677900010	42.1553049041	21	CLASSE_7
000259941100012	38.6280937733	21	CLASSE_7
000260135700012	19.0785135551	21	CLASSE_7
000262718100016	37.1094247616	21	CLASSE_7
000264372900021	38.2055573342	21	CLASSE_7
000265436300007	38.7221644558	21	CLASSE_7
000265938700022	54.4291560981	21	CLASSE_7
000266739000018	54.0525714487	21	CLASSE_7
000266824000011	40.5981022078	21	CLASSE_7
000268442300017	34.386215334	21	CLASSE_7
000270437600002	63.5594185842	21	CLASSE_7
000270498500004	54.7853027473	21	CLASSE_7
000271973400003	47.3349145035	21	CLASSE_7
000279077900020	45.5891939671	21	CLASSE_7
000279539500021	40.3584409584	21	CLASSE_7
000280196500030	55.0453013267	21	CLASSE_7
000283745400005	34.8622827703	21	CLASSE_7
000283819000020	47.0003202815	21	CLASSE_7
000287066300029	20.5459780806	21	CLASSE_7
000287111800009	24.4750766754	21	CLASSE_7
000288843500016	59.5872771957	21	CLASSE_7
000289420900001	52.3148312821	21	CLASSE_7
000290188700005	19.268877987	21	CLASSE_7
000296976500013	19.7303246576	21	CLASSE_7
000300139300003	51.3104918713	21	CLASSE_7
000302126500004	36.5128783899	21	CLASSE_7
000302787200006	48.287308482	21	CLASSE_7
000309341500006	48.2758473829	21	CLASSE_7
000309402400013	51.0191820021	21	CLASSE_7
000309718300011	48.3953526263	21	CLASSE_7
000254106400002	41.5646078173	20	CLASSE_8
000255099000017	28.7359357692	20	CLASSE_8
000255763800012	39.520624483	20	CLASSE_8
000256238800018	18.8194031392	20	CLASSE_8
000257728700003	26.5651141729	20	CLASSE_8
000259288900025	32.3264233515	20	CLASSE_8
000260437200003	49.8851024083	20	CLASSE_8
000263124800015	49.4518495566	20	CLASSE_8
000265346800007	59.6488408878	20	CLASSE_8
000276444200010	34.5188046682	20	CLASSE_8
000276598000004	46.2908675542	20	CLASSE_8
000278803200009	27.8762852855	20	CLASSE_8
000278933300010	54.9961722632	20	CLASSE_8
000280478800006	46.6460388209	20	CLASSE_8
000292115600002	42.0099530627	20	CLASSE_8
000292962800031	65.6321728978	20	CLASSE_8
000294551000015	15.4431607635	20	CLASSE_8
000295392700003	30.8998971128	20	CLASSE_8
000301569800004	32.5039540703	20	CLASSE_8
000302453200002	27.6052287632	20	CLASSE_8
000303291100007	33.4889322741	20	CLASSE_8
000251343500008	39.2716675427	19	CLASSE_8
000253290500004	49.9393298297	19	CLASSE_8
000257675500022	53.5725474474	19	CLASSE_8
000258193800010	43.4138910836	19	CLASSE_8
000259594000009	57.9678660738	19	CLASSE_8
000259756200034	28.6055384597	19	CLASSE_8
000269460100004	45.515175654	19	CLASSE_8
000272584000007	47.8650898121	19	CLASSE_8
000273983200007	40.7245171462	19	CLASSE_8
000274177300003	29.5259659111	19	CLASSE_8
000276685000039	16.154643986	19	CLASSE_8
000281734300007	44.7348001574	19	CLASSE_8
000282990600002	51.8003658622	19	CLASSE_8
000284850600005	53.0718488471	19	CLASSE_8
000292831400020	51.3750137111	19	CLASSE_8
000301117700073	41.2820263521	19	CLASSE_8
000302075000009	41.8087071745	19	CLASSE_8
000303306600021	29.0047005054	19	CLASSE_8
000303870100011	3.3475269262	19	CLASSE_8
000310103700003	57.1585240601	19	CLASSE_8
000253217400006	47.9909646976	18	CLASSE_8
000254905300011	39.9484578356	18	CLASSE_8
000256495200012	62.0554061088	18	CLASSE_8
000257530800010	25.4952126407	18	CLASSE_8
000257708100042	41.2339526776	18	CLASSE_8
000258653900011	18.814984988	18	CLASSE_8
000258819200005	43.1999061338	18	CLASSE_8
000260381300011	38.4388884356	18	CLASSE_8
000264779600006	54.5098404299	18	CLASSE_8
000266794600003	47.6889742585	18	CLASSE_8
000266921700004	51.8162153914	18	CLASSE_8
000271957800011	36.0792845103	18	CLASSE_8
000272121000003	51.1914968645	18	CLASSE_8
000272307800021	27.960868603	18	CLASSE_8
000278226700016	24.74195176	18	CLASSE_8
000278309900014	30.6278585021	18	CLASSE_8
000279092000007	46.1835705128	18	CLASSE_8
000280062100019	50.4567924757	18	CLASSE_8
000280655400017	40.1742758508	18	CLASSE_8
000281890200025	27.5618524249	18	CLASSE_8
000281967400002	18.3349293108	18	CLASSE_8
000282904000007	36.9623179415	18	CLASSE_8
000285425700002	46.8371153592	18	CLASSE_8
000288150900005	56.4679298299	18	CLASSE_8
000288989600016	44.6628527795	18	CLASSE_8
000291256900002	44.2231993346	18	CLASSE_8
000295392700002	48.7270318723	18	CLASSE_8
000299801300012	60.2591177445	18	CLASSE_8
000302121500024	28.4912273319	18	CLASSE_8
000302787200012	41.4338909049	18	CLASSE_8
000304466100001	14.0883026802	18	CLASSE_8
000306903200011	35.4050324581	18	CLASSE_8
000307375000001	39.0683188922	18	CLASSE_8
000309405600018	48.5380351185	18	CLASSE_8
000252586900002	48.2141446081	17	CLASSE_8
000258539500009	31.3560270521	17	CLASSE_8
000258560700062	12.907390296	17	CLASSE_8
000258729200003	42.4234028356	17	CLASSE_8
000261658100005	37.507327436	17	CLASSE_8
000263394800004	41.9439056333	17	CLASSE_8
000267440700014	50.3522779002	17	CLASSE_8
000276091100021	30.0629712848	17	CLASSE_8
000281627400019	66.7660118679	17	CLASSE_8
000285364900004	48.3967209021	17	CLASSE_8
000287619900009	30.9478543267	17	CLASSE_8
000289827700005	17.5045393351	17	CLASSE_8
000290098700024	19.9799439771	17	CLASSE_8
000291256100017	24.5710638937	17	CLASSE_8
000292831400016	25.5387161775	17	CLASSE_8
000296484800014	60.5271245831	17	CLASSE_8
000297759400010	59.3479623266	17	CLASSE_8
000299244600001	46.8524108669	17	CLASSE_8
000302908900021	49.9301193924	17	CLASSE_8
000310103700009	36.5952802886	17	CLASSE_8
000310405500010	33.1032573814	17	CLASSE_8
000311537300007	48.4960931033	17	CLASSE_8
000252644300018	37.0136839483	16	CLASSE_8
000253171300013	58.1298365455	16	CLASSE_8
000254589900006	43.0862642636	16	CLASSE_8
000255347100011	50.1770031525	16	CLASSE_8
000257787300020	11.9315590663	16	CLASSE_8
000260125000013	51.9579552592	16	CLASSE_8
000261865500019	21.1832514329	16	CLASSE_8
000261981100023	31.3546032392	16	CLASSE_8
000262059600002	55.3399371442	16	CLASSE_8
000266710900014	58.183894573	16	CLASSE_8
000266794600004	54.4256497461	16	CLASSE_8
000268221500017	22.0473436684	16	CLASSE_8
000270104200007	39.2643542536	16	CLASSE_8
000280695200027	59.3527770229	16	CLASSE_8
000290857700010	52.8685999257	16	CLASSE_8
000291214200013	59.8110795352	16	CLASSE_8
000291917700008	43.115985798	16	CLASSE_8
000293423300007	25.2988175454	16	CLASSE_8
000295891700005	35.1522830433	16	CLASSE_8
000302046000010	52.6560616945	16	CLASSE_8
000302087500015	32.1840897822	16	CLASSE_8
000302517700011	32.435855249	16	CLASSE_8
000305514400005	19.786870014	16	CLASSE_8
000307729700017	41.2603240802	16	CLASSE_8
000308072600007	25.5276348587	16	CLASSE_8
000308962300010	53.0382836708	16	CLASSE_8
000253058700015	45.1640264373	15	CLASSE_9
000253290500005	46.6585944269	15	CLASSE_9
000254386600021	34.9398212519	15	CLASSE_9
000255743400010	20.8060979056	15	CLASSE_9
000256395800012	25.2954600969	15	CLASSE_9
000256718600035	42.0017286025	15	CLASSE_9
000260437200005	42.9149873475	15	CLASSE_9
000262718100021	34.1342038755	15	CLASSE_9
000263656800003	41.1445349525	15	CLASSE_9
000264889000017	26.918540131	15	CLASSE_9
000268854200022	19.921017027	15	CLASSE_9
000269078700086	4.1293506491	15	CLASSE_9
000271357400022	45.8656097516	15	CLASSE_9
000272376300014	35.2341952544	15	CLASSE_9
000278028100006	43.3683301392	15	CLASSE_9
000279564000001	42.5214446711	15	CLASSE_9
000284755600004	31.3496564162	15	CLASSE_9
000287745100020	17.0454887762	15	CLASSE_9
000288849400008	16.1866080126	15	CLASSE_9
000289527200023	32.0111451821	15	CLASSE_9
000292206800009	38.6393556506	15	CLASSE_9
000299101800007	44.6189310031	15	CLASSE_9
000303143500003	41.2019089838	15	CLASSE_9
000303625900006	48.544303971	15	CLASSE_9
000305485800004	30.2727152645	15	CLASSE_9
000307694400004	18.0771431709	15	CLASSE_9
000309518600003	37.783051569	15	CLASSE_9
000207987100006	56.8374275203	14	CLASSE_9
000253639100010	22.6975955356	14	CLASSE_9
000254666900023	38.8286929693	14	CLASSE_9
000255261800021	51.2394904922	14	CLASSE_9
000255408400008	45.0776205865	14	CLASSE_9
000255567000012	30.1169685829	14	CLASSE_9
000256271100029	36.8510215732	14	CLASSE_9
000260003500010	36.7392522028	14	CLASSE_9
000261039300043	41.4161106231	14	CLASSE_9
000265006700020	74.1942995333	14	CLASSE_9
000265656200015	41.2826639857	14	CLASSE_9
000266173200008	45.1441206659	14	CLASSE_9
000267566800018	53.2929905613	14	CLASSE_9
000269776000004	53.2361670589	14	CLASSE_9
000269849200009	40.4090418856	14	CLASSE_9
000271689200004	46.8109197984	14	CLASSE_9
000274177300019	37.7561998381	14	CLASSE_9
000276216800016	57.3985445768	14	CLASSE_9
000282096500006	29.9586241062	14	CLASSE_9
000283598500004	37.7593670664	14	CLASSE_9
000284444200002	38.3272693652	14	CLASSE_9
000285911300015	43.269353331	14	CLASSE_9
000286164500006	32.7319694924	14	CLASSE_9
000290399400013	54.472490842	14	CLASSE_9
000295402000017	58.1313783733	14	CLASSE_9
000298381900005	43.8042712158	14	CLASSE_9
000302510700003	51.5413765581	14	CLASSE_9
000303040700011	53.7689371124	14	CLASSE_9
000307170300005	20.2503843903	14	CLASSE_9
000308031600009	28.4121376813	14	CLASSE_9
000308809200007	41.4078867337	14	CLASSE_9
000254151200012	33.2104015256	13	CLASSE_9
000258023000002	49.0130549171	13	CLASSE_9
000260060600027	45.236698974	13	CLASSE_9
000260148500005	54.8621713916	13	CLASSE_9
000263756400004	44.7790800752	13	CLASSE_9
000267826200009	23.8566708511	13	CLASSE_9
000268152400009	49.0684269506	13	CLASSE_9
000269652300050	24.5659470467	13	CLASSE_9
000270435200007	38.2405399263	13	CLASSE_9
000272994200058	45.9177060884	13	CLASSE_9
000274781900005	55.8101344571	13	CLASSE_9
000285127800001	22.8242798878	13	CLASSE_9
000285406600025	24.8846637693	13	CLASSE_9
000286699000004	35.491574156	13	CLASSE_9
000286990800026	39.0665333591	13	CLASSE_9
000287111800012	23.410349609	13	CLASSE_9
000287192200031	41.6277308923	13	CLASSE_9
000292244900015	39.4532097441	13	CLASSE_9
000292777700005	64.7736552306	13	CLASSE_9
000257217100004	42.9198076063	12	CLASSE_9
000258944600005	42.8720447608	12	CLASSE_9
000259364300006	53.34477201	12	CLASSE_9
000260858100027	60.5390096001	12	CLASSE_9
000261181900003	43.0654386711	12	CLASSE_9
000261728100014	34.503035562	12	CLASSE_9
000265661900002	29.1443283414	12	CLASSE_9
000269469700015	23.5493058528	12	CLASSE_9
000269529200005	38.5009298496	12	CLASSE_9
000271905500006	42.8156318601	12	CLASSE_9
000276585800007	25.9005876396	12	CLASSE_9
000277391300008	49.1567317171	12	CLASSE_9
000280686400074	34.3154143658	12	CLASSE_9
000281890200009	33.7893617747	12	CLASSE_9
000285807200007	36.8578937603	12	CLASSE_9
000297402600003	48.4822577369	12	CLASSE_9
000309570000011	58.5637809718	12	CLASSE_9
000310103700007	35.9436515266	12	CLASSE_9
000311816100008	39.7239667103	12	CLASSE_9
000253301400008	29.5257294432	11	CLASSE_9
000253639100012	42.253209405	11	CLASSE_9
000255099000022	50.7681099009	11	CLASSE_9
000261387100017	44.4736962093	11	CLASSE_9
000263182000009	30.4655353308	11	CLASSE_9
000263747500010	57.758627551	11	CLASSE_9
000263886100010	15.6609446842	11	CLASSE_9
000264267600008	50.9046954361	11	CLASSE_9
000265114300001	33.8364880329	11	CLASSE_9
000266761000006	59.9091787937	11	CLASSE_9
000266794600005	35.8379768189	11	CLASSE_9
000277215900020	25.7595436748	11	CLASSE_9
000277488000001	34.6348962681	11	CLASSE_9
000277857200001	31.6198623765	11	CLASSE_9
000286164500007	53.2354596521	11	CLASSE_9
000298995200008	47.4282298822	11	CLASSE_9
000299405400004	51.728227918	11	CLASSE_9
000304620100019	16.4723227904	11	CLASSE_9
000304854300055	53.6580378043	11	CLASSE_9
000306994600038	34.2831266637	11	CLASSE_9
000252910000005	34.9946632387	10	CLASSE_9
000253403900018	43.4293738938	10	CLASSE_9
000254152000009	27.2140547797	10	CLASSE_9
000255523800022	26.0721768552	10	CLASSE_9
000255577300007	22.8381893987	10	CLASSE_9
000257679100017	25.0497704337	10	CLASSE_9
000258720000009	25.1090002471	10	CLASSE_9
000259756200017	28.1931269852	10	CLASSE_9
000263981100004	46.8833207097	10	CLASSE_9
000264101700048	59.1278644873	10	CLASSE_9
000267557400004	39.9357450087	10	CLASSE_9
000268053100005	35.4815125619	10	CLASSE_9
000268156300004	24.5917418947	10	CLASSE_9
000273706000008	38.4123309423	10	CLASSE_9
000276444200006	17.4815026603	10	CLASSE_9
000276621500010	19.4969966204	10	CLASSE_9
000276784100020	63.1312378367	10	CLASSE_9
000277450100010	25.0764377099	10	CLASSE_9
000280062100018	54.4212947148	10	CLASSE_9
000285870700006	22.5718613979	10	CLASSE_9
000286850800017	35.7954711988	10	CLASSE_9
000288513300014	27.7721994121	10	CLASSE_9
000292238700001	28.2643958909	10	CLASSE_9
000303393100017	31.9788130218	10	CLASSE_9
000307170300007	37.9411954543	10	CLASSE_9
000308712000005	26.3715916464	10	CLASSE_9
000251934200002	51.1890172998	9	CLASSE_10
000254261000005	12.9412055355	9	CLASSE_10
000256122000009	37.0232913617	9	CLASSE_10
000256395500006	39.3056920313	9	CLASSE_10
000258365600008	52.7294623455	9	CLASSE_10
000258798500009	47.2816367284	9	CLASSE_10
000259146700003	31.2945884532	9	CLASSE_10
000263187200005	34.6669019032	9	CLASSE_10
000263775800001	22.5718613979	9	CLASSE_10
000263808000014	53.7027587261	9	CLASSE_10
000263866700014	39.1816177149	9	CLASSE_10
000265346800010	43.3061730183	9	CLASSE_10
000268653600004	44.369576682	9	CLASSE_10
000269078700078	37.1052756088	9	CLASSE_10
000269701500003	28.8466591023	9	CLASSE_10
000274722100025	45.4093483197	9	CLASSE_10
000275151400008	21.0632407463	9	CLASSE_10
000276723800004	30.8159088867	9	CLASSE_10
000280924000003	53.8955351028	9	CLASSE_10
000294245600005	56.9271056229	9	CLASSE_10
000301009200003	36.3365172355	9	CLASSE_10
000302708100008	40.7083573472	9	CLASSE_10
000308063900004	24.9098021737	9	CLASSE_10
000256122000010	36.865279247	8	CLASSE_10
000260974400009	17.6245058808	8	CLASSE_10
000261185200004	56.05329652	8	CLASSE_10
000263012700001	35.390703863	8	CLASSE_10
000271433900029	55.2989423174	8	CLASSE_10
000275181900016	27.3903408072	8	CLASSE_10
000281175900027	50.1706489894	8	CLASSE_10
000297162800013	34.3776643609	8	CLASSE_10
000301493100020	23.0852309666	8	CLASSE_10
000304466100023	36.7962079007	8	CLASSE_10
000306877100028	22.791561015	8	CLASSE_10
000255099000020	9.4262308267	7	CLASSE_10
000257019600024	55.8714955469	7	CLASSE_10
000263699800006	34.274256621	7	CLASSE_10
000272213500010	32.7322852279	7	CLASSE_10
000285023200004	34.919956573	7	CLASSE_10
000289944800050	52.6377830003	7	CLASSE_10
000294327400023	47.7944657429	7	CLASSE_10
000306994600046	38.5075591914	7	CLASSE_10
000254665100011	47.5175699753	6	CLASSE_10
000258023000010	43.6864822345	6	CLASSE_10
000262246600008	14.8753707491	6	CLASSE_10
000264275800028	43.202927851	6	CLASSE_10
000269590200010	49.4972783096	6	CLASSE_10
000270685600002	44.2259163093	6	CLASSE_10
000271174400016	55.0288415004	6	CLASSE_10
000289163300006	43.661471677	6	CLASSE_10
000295254200010	23.0961013533	6	CLASSE_10
000309570000017	43.5912993196	6	CLASSE_10
000261749100032	54.3778469132	5	CLASSE_10
000262070600013	38.4993636002	5	CLASSE_10
000265772400027	12.8258175575	5	CLASSE_10
000266571100008	22.3377367051	5	CLASSE_10
000291029400025	37.4334233454	5	CLASSE_10
000297395200001	48.6280127688	5	CLASSE_10
000299405400016	47.0272962773	5	CLASSE_10
000301506800054	8.3111297772	5	CLASSE_10
000253228800005	29.762596413	4	CLASSE_10
000257277100014	35.1643936191	4	CLASSE_10
000259180700028	43.5077447137	4	CLASSE_10
000262717400010	37.0442118785	4	CLASSE_10
000278121200006	44.6529996958	4	CLASSE_10
000303177900033	11.5432358017	4	CLASSE_10
000306877100018	39.8239983402	4	CLASSE_10
000256485300001	28.9728266127	3	CLASSE_10
000259052000015	35.3257282119	3	CLASSE_10
000264537700005	43.1538653065	3	CLASSE_10
000268305200009	36.2043949541	3	CLASSE_10
000275950800020	25.6658206402	3	CLASSE_10
000292699900002	23.9327425411	3	CLASSE_10
000294919800006	36.2548048094	3	CLASSE_10
000297402600002	36.8919540129	3	CLASSE_10
000297938800022	0	3	CLASSE_10
