# Supplementary material for: Analysing Institutions Interdisciplinarity by Extensive Use of Rao-Stirling Diversity Index
Source: PLoS One. 2017 Jan 23;12(1):e0170296. doi: 10.1371/journal.pone.0170296 (PMC5256946; doi:10.1371/journal.pone.0170296)
Supplement: S1 Table — Three year citation window. (ZIP) [file pone.0170296.s003.zip › S3_TABLE/PARIS7.csv]

Articles	Sta*100	NB_CITATIONS	Top_citations
000300619700004	57.6627152969	172	CLASSE_1
000297741600007	55.8330119803	166	CLASSE_1
000278925600009	24.7416492676	157	CLASSE_1
000271344600004	48.0207918727	155	CLASSE_1
000263895000001	44.0355546979	153	CLASSE_1
000303039800005	51.6415058236	153	CLASSE_1
000296608600002	45.5558585887	147	CLASSE_1
000255377500001	23.2839309664	127	CLASSE_1
000300619700007	57.4824131258	125	CLASSE_1
000300619700005	57.1466882894	122	CLASSE_1
000291937900009	44.8995856257	120	CLASSE_1
000259355300013	42.6400487807	115	CLASSE_1
000302815200002	37.6166666439	109	CLASSE_1
000276569100003	26.8769972663	102	CLASSE_1
000279653300003	51.7785418539	98	CLASSE_1
000303633000004	41.7509510697	89	CLASSE_1
000305920600039	35.545311213	86	CLASSE_1
000269568500007	51.7731142765	83	CLASSE_1
000258252300009	34.7888317365	80	CLASSE_1
000251661600006	55.4829623292	78	CLASSE_1
000295402000002	55.8635663056	78	CLASSE_1
000289748500002	43.6456557339	77	CLASSE_1
000280701200010	49.111587062	74	CLASSE_1
000299370800004	39.7250597921	74	CLASSE_1
000275306600016	47.4819801873	73	CLASSE_1
000312039600012	31.8909406236	73	CLASSE_1
000262614400013	25.7776778658	71	CLASSE_1
000290649300015	43.3187678538	71	CLASSE_1
000295595800006	45.881454585	70	CLASSE_1
000299124400015	39.9207844056	69	CLASSE_1
000305890700024	33.2570696279	68	CLASSE_1
000298121400002	28.1853678776	67	CLASSE_1
000309910000021	43.5276957387	67	CLASSE_1
000289484300008	23.8545326469	66	CLASSE_1
000311768800001	31.4729918842	65	CLASSE_1
000267756900008	43.745693736	63	CLASSE_1
000297924900001	42.0276244086	63	CLASSE_1
000300619700002	55.8134527959	63	CLASSE_1
000312337200001	48.6620183361	63	CLASSE_1
000256569700003	42.2593977842	62	CLASSE_1
000305595600029	38.7761992201	61	CLASSE_1
000258419000002	38.2337087855	60	CLASSE_1
000299141600005	41.9438122302	59	CLASSE_2
000299324900007	53.4736511093	59	CLASSE_2
000299972600006	36.2048905268	59	CLASSE_2
000301998700013	12.6963199076	59	CLASSE_2
000258394500036	27.9632398948	58	CLASSE_2
000294584400004	47.5064762158	58	CLASSE_2
000298206300010	43.9703210828	58	CLASSE_2
000252647000018	47.1024580197	57	CLASSE_2
000259599400007	51.2594877077	56	CLASSE_2
000284755600013	44.461229841	56	CLASSE_2
000296092000019	31.3340143441	56	CLASSE_2
000297935400026	36.7664891974	56	CLASSE_2
000307854600001	53.1418525319	56	CLASSE_2
000255614900007	45.8572968682	55	CLASSE_2
000299761600017	42.712537243	55	CLASSE_2
000277292700007	33.0702877052	54	CLASSE_2
000287389400028	39.4297634158	54	CLASSE_2
000289472400015	27.8736876857	54	CLASSE_2
000268181700024	36.2865491505	53	CLASSE_2
000280355800002	33.3514581393	53	CLASSE_2
000294067700021	38.6044188178	53	CLASSE_2
000301652300015	19.1598577158	53	CLASSE_2
000301898100021	52.5179001525	53	CLASSE_2
000299014000012	41.6832008757	52	CLASSE_2
000268181700014	28.1317817535	51	CLASSE_2
000274485500012	35.7503091354	51	CLASSE_2
000286487000014	50.5112362387	51	CLASSE_2
000294666900018	47.1616183283	51	CLASSE_2
000297683800012	31.9915264177	50	CLASSE_2
000300485600021	44.0171287703	50	CLASSE_2
000254123600007	45.3941768498	49	CLASSE_2
000269087300007	55.285347621	49	CLASSE_2
000280156200007	31.3834485073	49	CLASSE_2
000288886900007	41.5375803112	49	CLASSE_2
000295363800012	54.1975347592	49	CLASSE_2
000269108900018	45.6770739459	48	CLASSE_2
000274029800007	40.2295816058	48	CLASSE_2
000296396700008	59.3454453683	48	CLASSE_2
000307238100020	27.9867550209	48	CLASSE_2
000208454700077	39.4098969829	47	CLASSE_2
000276001700010	32.8687797694	47	CLASSE_2
000280789600030	33.9461976786	47	CLASSE_2
000302174800002	45.8943157066	47	CLASSE_2
000269104700011	44.1066968319	46	CLASSE_3
000278640300009	38.5306088469	46	CLASSE_3
000279537700011	46.3981100157	46	CLASSE_3
000300044400013	48.5674964227	46	CLASSE_3
000253489800015	35.0665751314	45	CLASSE_3
000255301100008	36.2829409414	45	CLASSE_3
000261649700012	56.7817377497	45	CLASSE_3
000280934600006	35.9770632901	45	CLASSE_3
000299311900004	38.7282618156	45	CLASSE_3
000299619400013	54.2865679073	45	CLASSE_3
000254359300020	42.010650141	44	CLASSE_3
000263775800002	36.2182517807	44	CLASSE_3
000275812700005	52.5986837722	44	CLASSE_3
000278220200004	26.0930829024	44	CLASSE_3
000297943500001	19.8079467338	44	CLASSE_3
000303671100016	44.7073611985	44	CLASSE_3
000307969700016	38.6080426819	44	CLASSE_3
000310544900011	43.3384498218	44	CLASSE_3
000261205200005	48.9244253414	43	CLASSE_3
000265662300003	39.6808676679	43	CLASSE_3
000281332600011	35.6328217988	43	CLASSE_3
000297215200010	30.364884571	43	CLASSE_3
000258729200001	17.3835504123	42	CLASSE_3
000263012700008	42.1091041627	42	CLASSE_3
000263114200002	43.6583504221	42	CLASSE_3
000268181700006	34.9076164885	42	CLASSE_3
000277308200009	18.028855877	42	CLASSE_3
000299566400001	26.8542425563	42	CLASSE_3
000259011000001	46.3498224363	41	CLASSE_3
000262950400009	37.8408915533	41	CLASSE_3
000266498400026	52.1092439461	41	CLASSE_3
000274398200021	35.5027386823	41	CLASSE_3
000276985800017	29.7602216959	41	CLASSE_3
000304279900010	42.6963665916	41	CLASSE_3
000304421000006	28.9746958197	41	CLASSE_3
000253077900058	45.385710825	40	CLASSE_3
000258347300012	44.8847685174	40	CLASSE_3
000274485500005	27.3315579247	40	CLASSE_3
000275117600006	48.9016758086	40	CLASSE_3
000277798900011	46.0608608314	40	CLASSE_3
000279125900010	52.8311232309	40	CLASSE_3
000281473400035	26.3974438623	40	CLASSE_3
000300627500007	48.8379836143	40	CLASSE_3
000307025600010	28.0706785126	40	CLASSE_3
000257217100014	57.3149999142	39	CLASSE_4
000258541600008	42.3779870727	39	CLASSE_4
000260060600003	42.8172285077	39	CLASSE_4
000267968700014	37.9992237227	39	CLASSE_4
000277844700015	38.6617157677	39	CLASSE_4
000286592300003	32.5736871493	39	CLASSE_4
000288160500023	39.7208211031	39	CLASSE_4
000291387200005	28.6661904483	39	CLASSE_4
000293611600021	29.0436279323	39	CLASSE_4
000299692800003	44.185885058	39	CLASSE_4
000303272300004	52.9985303647	39	CLASSE_4
000303442100004	44.7245397642	39	CLASSE_4
000303674900018	39.5736084886	39	CLASSE_4
000304239600008	50.8867284077	39	CLASSE_4
000307969700019	42.3836220761	39	CLASSE_4
000268840200009	38.2655755971	38	CLASSE_4
000288284900017	60.8259646884	38	CLASSE_4
000292717900034	52.8095993256	38	CLASSE_4
000293914600006	25.9191211989	38	CLASSE_4
000305295600032	26.2094798882	38	CLASSE_4
000311384700026	58.9319081103	38	CLASSE_4
000208457100022	35.0801731585	37	CLASSE_4
000261746600013	50.8128028664	37	CLASSE_4
000275724800026	47.4799378023	37	CLASSE_4
000285292200005	45.4709078889	37	CLASSE_4
000289395600008	49.2920519124	37	CLASSE_4
000290188700009	27.7442840513	37	CLASSE_4
000292633300026	36.9913183447	37	CLASSE_4
000296850700008	36.0478080598	37	CLASSE_4
000307099400002	44.5460525437	37	CLASSE_4
000310156700015	26.079996183	37	CLASSE_4
000254589900004	48.2653050138	36	CLASSE_4
000271731700051	41.8276211597	36	CLASSE_4
000274930500004	25.3672264416	36	CLASSE_4
000278959700008	46.0811922946	36	CLASSE_4
000288420300022	43.2283221085	36	CLASSE_4
000292319400036	65.3576990149	36	CLASSE_4
000297683800022	62.0947414925	36	CLASSE_4
000297741600014	51.1745704061	36	CLASSE_4
000299167000017	37.3369589578	36	CLASSE_4
000302793500017	43.9820327654	36	CLASSE_4
000252647900044	50.3407175325	35	CLASSE_4
000260541500013	24.1883952092	35	CLASSE_4
000277564500028	31.2667456865	35	CLASSE_4
000280454700014	41.315019719	35	CLASSE_4
000285406000002	43.1082297721	35	CLASSE_4
000288542500002	16.8362621293	35	CLASSE_4
000291906300007	56.1433843921	35	CLASSE_4
000299513900005	40.2050491024	35	CLASSE_4
000302973300002	24.2372328478	35	CLASSE_4
000308917300001	42.9360826686	35	CLASSE_4
000259950700006	48.3225694769	34	CLASSE_4
000261473800006	49.2146960404	34	CLASSE_4
000263131600007	50.3217838988	34	CLASSE_4
000272428700015	45.2151234053	34	CLASSE_4
000275812700014	39.1884332588	34	CLASSE_4
000277928700016	57.1961753154	34	CLASSE_4
000279125900007	51.1743350925	34	CLASSE_4
000289472400030	8.9955513662	34	CLASSE_4
000293636000004	36.5942974616	34	CLASSE_4
000296608600001	49.4817694014	34	CLASSE_4
000302776000013	45.55672662	34	CLASSE_4
000310741400008	55.7959788117	34	CLASSE_4
000251727800008	56.828839902	33	CLASSE_5
000273424300006	51.4927332356	33	CLASSE_5
000274064500055	43.2518620102	33	CLASSE_5
000283491400004	53.2272451968	33	CLASSE_5
000292694300004	39.824126408	33	CLASSE_5
000299010000011	46.8190276073	33	CLASSE_5
000301874400003	56.5415503251	33	CLASSE_5
000305485800012	39.7097915107	33	CLASSE_5
000306586600004	40.8323060486	33	CLASSE_5
000309694000004	48.9400670153	33	CLASSE_5
000310765600004	49.0954044132	33	CLASSE_5
000265041000003	48.4612233919	32	CLASSE_5
000271738400010	53.463993154	32	CLASSE_5
000281347900006	36.9706904537	32	CLASSE_5
000296753700004	38.7992856797	32	CLASSE_5
000298013500004	52.3422456701	32	CLASSE_5
000299319800015	59.0888253737	32	CLASSE_5
000301657000016	45.4788536542	32	CLASSE_5
000304482400006	47.9197064859	32	CLASSE_5
000254151200003	30.1241010757	31	CLASSE_5
000260215700013	44.8579307309	31	CLASSE_5
000261985900011	31.366783562	31	CLASSE_5
000266993200013	45.4887897827	31	CLASSE_5
000268097200008	56.8392282527	31	CLASSE_5
000268609400011	37.9342379847	31	CLASSE_5
000269574200003	49.6904647876	31	CLASSE_5
000277552300010	60.1336899734	31	CLASSE_5
000284252200004	29.6592230083	31	CLASSE_5
000287974800004	48.9764356567	31	CLASSE_5
000290398500001	59.2272668371	31	CLASSE_5
000299380700005	39.3203887	31	CLASSE_5
000251661600003	50.988102684	30	CLASSE_5
000254894200009	47.0631436257	30	CLASSE_5
000277215900015	53.7791091273	30	CLASSE_5
000284593200011	37.9838265645	30	CLASSE_5
000293719700002	49.4811687314	30	CLASSE_5
000298368100016	29.5475173617	30	CLASSE_5
000300207900007	42.5047549935	30	CLASSE_5
000300345100009	38.9804911807	30	CLASSE_5
000308923500001	37.5496906181	30	CLASSE_5
000267566800012	43.8200613713	29	CLASSE_5
000277228700008	46.5264831261	29	CLASSE_5
000277844700008	46.0308928931	29	CLASSE_5
000289493700021	56.1286476722	29	CLASSE_5
000291252900008	54.2865751497	29	CLASSE_5
000296379900007	42.1168518262	29	CLASSE_5
000307971200001	46.1122971955	29	CLASSE_5
000309375800013	51.4457623674	29	CLASSE_5
000253548300012	34.0532116927	28	CLASSE_6
000258603400011	37.2592050511	28	CLASSE_6
000260913500067	56.5668816859	28	CLASSE_6
000265346800003	46.6044957585	28	CLASSE_6
000267485800007	45.1390798199	28	CLASSE_6
000285036400015	47.4753278593	28	CLASSE_6
000302486200019	42.9514880111	28	CLASSE_6
000305306100007	49.1851829559	28	CLASSE_6
000307090900002	51.4087324161	28	CLASSE_6
000309401100004	27.158481567	28	CLASSE_6
000252604600004	51.3188401053	27	CLASSE_6
000256508000006	32.4043967391	27	CLASSE_6
000256870800014	26.461097176	27	CLASSE_6
000265715700004	39.1399271733	27	CLASSE_6
000265924700005	28.3770979211	27	CLASSE_6
000266299900006	45.938435182	27	CLASSE_6
000281001900009	14.928709656	27	CLASSE_6
000282499400004	59.8152737692	27	CLASSE_6
000292189500020	48.4422704525	27	CLASSE_6
000293946900002	59.649290797	27	CLASSE_6
000297369100003	44.2197044931	27	CLASSE_6
000297402300003	43.3547204174	27	CLASSE_6
000300834300008	42.0959461291	27	CLASSE_6
000303249100063	55.1804518216	27	CLASSE_6
000253886100008	49.175266886	26	CLASSE_6
000254151400007	42.0273695837	26	CLASSE_6
000263014400016	48.3034411625	26	CLASSE_6
000264170400010	47.9190735107	26	CLASSE_6
000267216400005	38.646354276	26	CLASSE_6
000274772600006	49.2063226934	26	CLASSE_6
000277571500005	50.2716762943	26	CLASSE_6
000286626400007	40.6524547241	26	CLASSE_6
000297948800010	47.04059247	26	CLASSE_6
000312428300002	38.6473222609	26	CLASSE_6
000253973600030	35.5551580225	25	CLASSE_6
000257631900015	52.3291886479	25	CLASSE_6
000266062300004	36.7905833738	25	CLASSE_6
000269035100066	42.6265513364	25	CLASSE_6
000276602100009	53.2989842106	25	CLASSE_6
000276759100005	47.0299494011	25	CLASSE_6
000277450200009	21.6763766592	25	CLASSE_6
000280327700001	47.9029225003	25	CLASSE_6
000286655600025	22.0802030826	25	CLASSE_6
000287111800005	32.4945921978	25	CLASSE_6
000291142600015	58.6484436602	25	CLASSE_6
000293028500009	49.0261368187	25	CLASSE_6
000300044400021	24.4194601085	25	CLASSE_6
000302992300002	53.8213095364	25	CLASSE_6
000303995700004	41.8736538053	25	CLASSE_6
000308818200003	32.6786375221	25	CLASSE_6
000309868900007	34.720560327	25	CLASSE_6
000262348600021	56.6580177224	24	CLASSE_7
000266615700002	53.8831633683	24	CLASSE_7
000268156300008	44.599661805	24	CLASSE_7
000270567400013	56.5390162553	24	CLASSE_7
000272864800004	30.0936099251	24	CLASSE_7
000277329200010	23.1444158439	24	CLASSE_7
000281175400002	49.2779692375	24	CLASSE_7
000293040900012	44.0054232555	24	CLASSE_7
000252542100015	43.2764230001	23	CLASSE_7
000255530600009	39.976436527	23	CLASSE_7
000260070800002	44.4945061135	23	CLASSE_7
000260950000005	46.6054971602	23	CLASSE_7
000267686500005	35.4395191272	23	CLASSE_7
000278520300003	53.1998063224	23	CLASSE_7
000281799200005	43.9670856839	23	CLASSE_7
000283666500010	44.8512507678	23	CLASSE_7
000284309200025	46.291602801	23	CLASSE_7
000290036900014	24.7554753164	23	CLASSE_7
000290468400006	36.4613239044	23	CLASSE_7
000300519600003	45.1567283086	23	CLASSE_7
000301474100005	50.8601871483	23	CLASSE_7
000305217600027	48.2753924746	23	CLASSE_7
000256422600001	42.1305362545	22	CLASSE_7
000256824500010	39.8537265958	22	CLASSE_7
000259594000010	40.1672730968	22	CLASSE_7
000259793100008	41.9867753978	22	CLASSE_7
000261131400003	31.928458736	22	CLASSE_7
000263759800010	23.1624166002	22	CLASSE_7
000265269600017	39.8960689882	22	CLASSE_7
000268152400002	52.057089563	22	CLASSE_7
000269362400003	41.230950015	22	CLASSE_7
000270871200008	45.5468580297	22	CLASSE_7
000285742400010	39.5648648066	22	CLASSE_7
000285742400011	55.3903980959	22	CLASSE_7
000296608600008	40.6268929643	22	CLASSE_7
000297471200010	65.12653347	22	CLASSE_7
000300938100020	30.6097214132	22	CLASSE_7
000302699000007	43.2232457772	22	CLASSE_7
000303964100019	53.384084704	22	CLASSE_7
000309748600007	48.3602206769	22	CLASSE_7
000310573400033	44.285399228	22	CLASSE_7
000311149900090	27.5689225477	22	CLASSE_7
000252586900007	48.2344252827	21	CLASSE_7
000257892400005	53.9064123538	21	CLASSE_7
000259905900002	30.5688276631	21	CLASSE_7
000260974400026	54.3684281985	21	CLASSE_7
000266641000010	30.9466934876	21	CLASSE_7
000266739000018	54.0525714487	21	CLASSE_7
000270498500004	54.7853027473	21	CLASSE_7
000279361000004	42.3543542374	21	CLASSE_7
000283819000020	47.0003202815	21	CLASSE_7
000288875400010	23.3330306432	21	CLASSE_7
000293422800004	40.9574144003	21	CLASSE_7
000306840800009	44.8931108404	21	CLASSE_7
000309341500006	48.2758473829	21	CLASSE_7
000256238800018	18.8194031392	20	CLASSE_8
000273107300014	42.2402400522	20	CLASSE_8
000274972800004	50.8188207234	20	CLASSE_8
000276444200010	34.5188046682	20	CLASSE_8
000278220200002	44.9438700034	20	CLASSE_8
000280478800006	46.6460388209	20	CLASSE_8
000284683000004	28.8308784159	20	CLASSE_8
000288284900024	49.9692539611	20	CLASSE_8
000295392700003	30.8998971128	20	CLASSE_8
000302047600031	37.6701476297	20	CLASSE_8
000256429600001	43.2399704917	19	CLASSE_8
000259756200034	28.6055384597	19	CLASSE_8
000261180200031	42.1561254246	19	CLASSE_8
000265508900014	56.8877670845	19	CLASSE_8
000269362400010	28.5843679092	19	CLASSE_8
000269460100004	45.515175654	19	CLASSE_8
000270075400008	44.7885742793	19	CLASSE_8
000286866100003	24.6243522497	19	CLASSE_8
000292831400020	51.3750137111	19	CLASSE_8
000300207900008	29.5618378102	19	CLASSE_8
000301117700073	41.2820263521	19	CLASSE_8
000308770300002	65.5096881883	19	CLASSE_8
000253362300036	21.1614144412	18	CLASSE_8
000257708100042	41.2339526776	18	CLASSE_8
000258329900026	46.2636252707	18	CLASSE_8
000262209500005	30.5972758043	18	CLASSE_8
000264779600006	54.5098404299	18	CLASSE_8
000272121000003	51.1914968645	18	CLASSE_8
000272521200008	47.2666730708	18	CLASSE_8
000277629900013	29.9699101309	18	CLASSE_8
000278309900014	30.6278585021	18	CLASSE_8
000279092000007	46.1835705128	18	CLASSE_8
000280144500080	28.512380083	18	CLASSE_8
000286487800026	35.5823240686	18	CLASSE_8
000288273100002	49.5722102416	18	CLASSE_8
000291256900002	44.2231993346	18	CLASSE_8
000295392700002	48.7270318723	18	CLASSE_8
000296754000002	39.0009587727	18	CLASSE_8
000302787200012	41.4338909049	18	CLASSE_8
000252259900008	33.9043048467	17	CLASSE_8
000252586900002	48.2141446081	17	CLASSE_8
000260516300014	47.6249971922	17	CLASSE_8
000261724500009	30.0286934125	17	CLASSE_8
000266921200018	46.1858923711	17	CLASSE_8
000281627400019	66.7660118679	17	CLASSE_8
000282041300012	30.2968121674	17	CLASSE_8
000292043300013	29.285582876	17	CLASSE_8
000292831400016	25.5387161775	17	CLASSE_8
000296772000001	37.5548279674	17	CLASSE_8
000304292200005	44.4117592591	17	CLASSE_8
000254829800016	20.7637393808	16	CLASSE_8
000261180200029	30.7791016626	16	CLASSE_8
000264039800005	41.7391329671	16	CLASSE_8
000266794600004	54.4256497461	16	CLASSE_8
000269362400002	39.7506597048	16	CLASSE_8
000270104200007	39.2643542536	16	CLASSE_8
000281869000046	40.5854063334	16	CLASSE_8
000293423300007	25.2988175454	16	CLASSE_8
000294584400006	43.0424580869	16	CLASSE_8
000307090900013	71.1340972831	16	CLASSE_8
000251661600005	50.7900622001	15	CLASSE_9
000252324200006	47.4926026677	15	CLASSE_9
000258909300004	39.3020945823	15	CLASSE_9
000262246600016	37.2147067994	15	CLASSE_9
000278770400003	45.4148998336	15	CLASSE_9
000289747700008	46.658305057	15	CLASSE_9
000291143300013	55.1053489091	15	CLASSE_9
000292694300009	41.7089880577	15	CLASSE_9
000294317600008	54.9623170944	15	CLASSE_9
000299498100009	27.147112505	15	CLASSE_9
000305485800004	30.2727152645	15	CLASSE_9
000253191800014	46.7536461392	14	CLASSE_9
000253617700013	56.483766017	14	CLASSE_9
000256652100010	31.5653744784	14	CLASSE_9
000256785200001	32.6940882533	14	CLASSE_9
000260003500010	36.7392522028	14	CLASSE_9
000265972100007	39.0070272277	14	CLASSE_9
000272521200023	44.4688019997	14	CLASSE_9
000273708200008	44.1565906156	14	CLASSE_9
000276216800016	57.3985445768	14	CLASSE_9
000277712500017	23.567854185	14	CLASSE_9
000279043300013	53.3264771632	14	CLASSE_9
000281126800010	16.0486069308	14	CLASSE_9
000302510700003	51.5413765581	14	CLASSE_9
000256537200002	46.2006516655	13	CLASSE_9
000260060600027	45.236698974	13	CLASSE_9
000267783600003	36.1838980721	13	CLASSE_9
000269362400004	52.8208680743	13	CLASSE_9
000270435200007	38.2405399263	13	CLASSE_9
000271054100028	47.1261311443	13	CLASSE_9
000285052900008	28.5265789712	13	CLASSE_9
000294095300007	61.9397803292	13	CLASSE_9
000259364300006	53.34477201	12	CLASSE_9
000262209500008	53.5508679523	12	CLASSE_9
000287293700007	56.3339616394	12	CLASSE_9
000292883800005	38.736391741	12	CLASSE_9
000293833600003	38.0980448432	12	CLASSE_9
000295346500010	43.9694689717	12	CLASSE_9
000298876100007	43.01166774	12	CLASSE_9
000302512800016	13.8186265879	12	CLASSE_9
000304481100005	57.5450977818	12	CLASSE_9
000306084500008	56.6554475795	12	CLASSE_9
000306682800003	39.704312353	12	CLASSE_9
000306682800007	31.8228385161	12	CLASSE_9
000310103700007	35.9436515266	12	CLASSE_9
000261728100017	27.3345422322	11	CLASSE_9
000263747500010	57.758627551	11	CLASSE_9
000270587600011	65.2652900374	11	CLASSE_9
000271366300002	48.1163315566	11	CLASSE_9
000299875700001	49.9790040253	11	CLASSE_9
000304620100019	16.4723227904	11	CLASSE_9
000304854300055	53.6580378043	11	CLASSE_9
000264101700048	59.1278644873	10	CLASSE_9
000267450300017	71.3121278972	10	CLASSE_9
000268053100005	35.4815125619	10	CLASSE_9
000268156300004	24.5917418947	10	CLASSE_9
000269362400007	53.1364475859	10	CLASSE_9
000276979800006	35.564987556	10	CLASSE_9
000279752600001	40.530045893	10	CLASSE_9
000280224700009	37.3301639399	10	CLASSE_9
000287785600019	47.3021601735	10	CLASSE_9
000295220700018	19.504054258	10	CLASSE_9
000296753700007	50.8902883942	10	CLASSE_9
000303393100017	31.9788130218	10	CLASSE_9
000307170300007	37.9411954543	10	CLASSE_9
000255152800001	51.0111376	9	CLASSE_10
000256395500006	39.3056920313	9	CLASSE_10
000257717000003	33.8276584618	9	CLASSE_10
000261180200028	23.7263413638	9	CLASSE_10
000267019700005	21.0568554203	9	CLASSE_10
000269078700078	37.1052756088	9	CLASSE_10
000269701500003	28.8466591023	9	CLASSE_10
000286572000003	22.4946540582	9	CLASSE_10
000290897100007	51.6087827107	9	CLASSE_10
000294245600005	56.9271056229	9	CLASSE_10
000295739400001	66.9806867164	9	CLASSE_10
000302708100008	40.7083573472	9	CLASSE_10
000302722900007	32.3453905482	9	CLASSE_10
000308063900004	24.9098021737	9	CLASSE_10
000308607800006	24.4887275882	9	CLASSE_10
000310405500004	25.3342682307	9	CLASSE_10
000263904200006	37.7669434534	8	CLASSE_10
000264181600004	52.3868444672	8	CLASSE_10
000264937300010	55.1685994399	8	CLASSE_10
000268106600006	26.0397770024	8	CLASSE_10
000271628700014	35.6320519223	8	CLASSE_10
000274327900046	36.3182345052	8	CLASSE_10
000274328300046	36.3182345052	8	CLASSE_10
000281175900027	50.1706489894	8	CLASSE_10
000293948300006	54.7123414435	8	CLASSE_10
000299446200024	50.2171299578	8	CLASSE_10
000302517700002	51.8305701107	8	CLASSE_10
000259579300005	24.4091854113	7	CLASSE_10
000278084900024	54.3339350248	7	CLASSE_10
000299403800003	44.7105887719	7	CLASSE_10
000301963600004	52.2334498449	7	CLASSE_10
000252324000012	54.8113064848	6	CLASSE_10
000256537200014	30.3607817059	6	CLASSE_10
000256946300008	59.7237532124	6	CLASSE_10
000258023000010	43.6864822345	6	CLASSE_10
000271174400016	55.0288415004	6	CLASSE_10
000289163300006	43.661471677	6	CLASSE_10
000296753700006	28.7218204514	6	CLASSE_10
000297820900008	13.2139220773	6	CLASSE_10
000257641100005	39.2960736038	5	CLASSE_10
000261749100032	54.3778469132	5	CLASSE_10
000286896200005	15.6805947118	5	CLASSE_10
000305796600003	51.771505174	5	CLASSE_10
000306278400017	26.0464460704	5	CLASSE_10
000308089000019	46.0488030915	5	CLASSE_10
000256572500009	28.8974646346	4	CLASSE_10
000299412200020	41.7695923856	4	CLASSE_10
000302973300015	8.3111297772	4	CLASSE_10
000302980000001	42.7789491155	4	CLASSE_10
000254125900028	42.2142652546	3	CLASSE_10
000254461600005	0	3	CLASSE_10
000256280900015	20.9144160011	3	CLASSE_10
000289367800012	55.2078950805	3	CLASSE_10
000298572600007	37.5248981024	3	CLASSE_10
000302081700003	9.7396052077	3	CLASSE_10
