# Supplementary material for: Analysing Institutions Interdisciplinarity by Extensive Use of Rao-Stirling Diversity Index
Source: PLoS One. 2017 Jan 23;12(1):e0170296. doi: 10.1371/journal.pone.0170296 (PMC5256946; doi:10.1371/journal.pone.0170296)
Supplement: S1 Table — Three year citation window. (ZIP) [file pone.0170296.s003.zip › S3_TABLE/STRASBOURG.csv]

Articles	Sta*100	NB_CITATIONS	Top_citations
000298463000001	36.4185110904	378	CLASSE_1
000301284300001	45.4454543809	313	CLASSE_1
000294880100034	42.1882553154	253	CLASSE_1
000252644000004	47.8620274312	187	CLASSE_1
000311248700010	44.5533139962	145	CLASSE_1
000257097900006	32.5494322771	137	CLASSE_1
000267529300005	20.6863032364	136	CLASSE_1
000293825000005	45.8819388856	130	CLASSE_1
000294717400003	42.3849239675	120	CLASSE_1
000268106600001	39.9916498898	118	CLASSE_1
000304591000014	45.7492063522	116	CLASSE_1
000271466000005	39.4176857465	115	CLASSE_1
000264022700001	37.7472743823	108	CLASSE_1
000278034500005	29.7716092295	101	CLASSE_1
000299498100006	40.795987205	97	CLASSE_1
000267426700003	48.5384664604	96	CLASSE_1
000307291500006	27.0987149026	94	CLASSE_1
000256717000017	48.5045968136	92	CLASSE_1
000285915100005	35.6989546523	91	CLASSE_1
000289688200004	24.8654783495	89	CLASSE_1
000308776700005	43.9877769746	88	CLASSE_1
000289747700001	49.1996957749	79	CLASSE_1
000270303800015	40.6663053156	75	CLASSE_1
000290710100009	45.7021876816	74	CLASSE_1
000309963700008	36.1838235666	73	CLASSE_1
000279258300005	61.6428341813	72	CLASSE_1
000271534600008	40.549001336	71	CLASSE_1
000311177000004	29.503791686	71	CLASSE_1
000303971400011	36.5288338484	68	CLASSE_1
000305890700024	33.2570696279	68	CLASSE_1
000269787100004	33.6297271549	67	CLASSE_1
000305050400005	41.252288631	66	CLASSE_1
000308873400015	46.810414359	66	CLASSE_1
000311299700011	35.1183344282	65	CLASSE_1
000254205500007	38.355994083	64	CLASSE_1
000254106800013	31.7658964557	63	CLASSE_1
000273526900017	49.9010815637	63	CLASSE_1
000296731100037	37.040121025	63	CLASSE_1
000281187200003	42.6023748567	62	CLASSE_1
000308521300005	36.1081620384	62	CLASSE_1
000302203000010	28.9109658227	61	CLASSE_1
000280739300008	35.3402523873	60	CLASSE_1
000280906300008	62.0511234204	60	CLASSE_1
000284104400005	44.9960039429	60	CLASSE_1
000260596000014	50.8473443288	59	CLASSE_2
000277701800006	34.1540320801	59	CLASSE_2
000255917700002	43.9834449224	58	CLASSE_2
000261746700013	49.0373346135	58	CLASSE_2
000282874600026	45.3317347318	58	CLASSE_2
000294584400004	47.5064762158	58	CLASSE_2
000255897700023	20.7988039843	57	CLASSE_2
000298342500009	35.8967232526	57	CLASSE_2
000285410800028	51.8613382202	56	CLASSE_2
000259983300005	15.2391762916	55	CLASSE_2
000272437500010	36.632230218	55	CLASSE_2
000302624400006	32.8176186809	55	CLASSE_2
000277648200012	40.3325867681	54	CLASSE_2
000285947200027	24.6177738011	54	CLASSE_2
000305855500010	32.3832041793	54	CLASSE_2
000254151200001	42.3424975615	53	CLASSE_2
000286377600007	37.0106971432	53	CLASSE_2
000289956600015	32.630805189	53	CLASSE_2
000292552300006	48.1412381914	53	CLASSE_2
000294067700018	41.4955274233	53	CLASSE_2
000301898100021	52.5179001525	53	CLASSE_2
000254894200023	36.7495677334	52	CLASSE_2
000260696700009	31.4972010004	52	CLASSE_2
000265051700007	36.9384947069	52	CLASSE_2
000298190500002	56.5562696724	52	CLASSE_2
000286291200012	33.4285940025	51	CLASSE_2
000296493800008	39.130739233	51	CLASSE_2
000256395800008	44.9621248662	50	CLASSE_2
000259706800002	40.0590229607	50	CLASSE_2
000266923700020	32.8024676413	50	CLASSE_2
000273857200022	34.200412418	50	CLASSE_2
000277365100006	50.9870484586	50	CLASSE_2
000280818900005	33.75660743	50	CLASSE_2
000265186900001	41.8650768767	49	CLASSE_2
000301173300013	48.2333979349	49	CLASSE_2
000302572800008	19.2102712155	49	CLASSE_2
000306405800006	52.5985720293	49	CLASSE_2
000253188000014	43.1190082693	48	CLASSE_2
000257172500005	29.72584476	48	CLASSE_2
000263981200003	33.0771311599	48	CLASSE_2
000269779400009	29.5367093433	48	CLASSE_2
000272472300005	43.7634838404	48	CLASSE_2
000274512600013	32.8467795868	48	CLASSE_2
000278983900015	35.7994787347	48	CLASSE_2
000290748100008	34.4095533072	48	CLASSE_2
000296396700008	59.3454453683	48	CLASSE_2
000306528200019	22.9473724402	48	CLASSE_2
000256620900015	46.0119491081	47	CLASSE_2
000259359700003	30.3320991149	47	CLASSE_2
000274246700032	37.0487588688	47	CLASSE_2
000285089100029	28.6607621934	47	CLASSE_2
000286698300003	57.5192049692	47	CLASSE_2
000285935000001	52.8847196198	46	CLASSE_3
000289304900001	31.0811887203	46	CLASSE_3
000292408200006	60.794571927	46	CLASSE_3
000296651500017	53.1643815496	46	CLASSE_3
000272837000034	43.5463182547	45	CLASSE_3
000285947200028	17.9269435578	45	CLASSE_3
000292803900006	27.5514897369	45	CLASSE_3
000303197100024	30.0254012968	45	CLASSE_3
000307796600015	35.2891287816	45	CLASSE_3
000262625600025	41.4714735717	44	CLASSE_3
000263748800008	42.0840223761	44	CLASSE_3
000281473400036	51.9320645325	44	CLASSE_3
000300938100033	23.216858139	44	CLASSE_3
000310544900011	43.3384498218	44	CLASSE_3
000253226500003	44.6694399658	43	CLASSE_3
000253241200005	40.2763012667	43	CLASSE_3
000265584500063	46.5254973979	43	CLASSE_3
000265662300003	39.6808676679	43	CLASSE_3
000274811500010	27.7896838882	43	CLASSE_3
000285357800005	39.8406513139	43	CLASSE_3
000290617500011	26.3502216434	43	CLASSE_3
000292408200036	28.8255003097	43	CLASSE_3
000293123700015	41.2914911046	43	CLASSE_3
000295714300003	48.6348265309	43	CLASSE_3
000303519400001	34.6989006065	43	CLASSE_3
000252305100012	36.1056426169	42	CLASSE_3
000254947900008	35.5484634258	42	CLASSE_3
000263716300005	29.2721382728	42	CLASSE_3
000304024900011	33.0886219537	42	CLASSE_3
000306409400018	39.6048786223	42	CLASSE_3
000311768800007	40.4398232328	42	CLASSE_3
000266062300011	29.9035698543	41	CLASSE_3
000274883300011	39.1842075874	41	CLASSE_3
000286888400016	43.7625927641	41	CLASSE_3
000288852800017	51.2971331244	41	CLASSE_3
000297535300018	30.5612088161	41	CLASSE_3
000312612900018	39.8167128815	41	CLASSE_3
000264022700012	40.5745698817	40	CLASSE_3
000281828400007	47.7305562941	40	CLASSE_3
000285089100007	38.4737181827	40	CLASSE_3
000287670100016	56.0597737405	40	CLASSE_3
000306551000001	38.5008891525	40	CLASSE_3
000307377300009	37.3904529638	40	CLASSE_3
000252242900030	40.4636317467	39	CLASSE_4
000255318900018	44.7029487045	39	CLASSE_4
000260169400006	39.9415942127	39	CLASSE_4
000264162300008	46.9920301185	39	CLASSE_4
000266173200010	24.3188846496	39	CLASSE_4
000271917100007	29.1465947277	39	CLASSE_4
000279116500013	49.5499945376	39	CLASSE_4
000288160500023	39.7208211031	39	CLASSE_4
000310945900004	35.5173785589	39	CLASSE_4
000253832000014	55.5479395288	38	CLASSE_4
000254968300005	41.870456691	38	CLASSE_4
000255377500014	50.037167302	38	CLASSE_4
000287166500010	44.5090225229	38	CLASSE_4
000294113100028	45.1014871733	38	CLASSE_4
000294567600001	27.3923226759	38	CLASSE_4
000300793100016	5.004088834	38	CLASSE_4
000303039800008	55.7086633408	38	CLASSE_4
000303895000007	32.2276238481	38	CLASSE_4
000306193900013	40.5742647014	38	CLASSE_4
000307796600006	31.8033666919	38	CLASSE_4
000252551100062	25.4187869945	37	CLASSE_4
000253549300020	38.3775420602	37	CLASSE_4
000255139200026	31.420155979	37	CLASSE_4
000263182000021	31.7953837851	37	CLASSE_4
000272284500001	27.8011800486	37	CLASSE_4
000277961200004	27.2165345121	37	CLASSE_4
000302075000011	47.5140463655	37	CLASSE_4
000253886100003	31.6198657498	36	CLASSE_4
000257708100036	29.5148348249	36	CLASSE_4
000261985900018	46.8386150975	36	CLASSE_4
000268330500016	44.3461559205	36	CLASSE_4
000269807900012	39.2514778174	36	CLASSE_4
000274722300002	35.3916990539	36	CLASSE_4
000275183500020	49.0555889459	36	CLASSE_4
000286599000010	43.3702132984	36	CLASSE_4
000287727000004	23.0285189374	36	CLASSE_4
000297943100007	38.6030078978	36	CLASSE_4
000306193900028	34.7697118746	36	CLASSE_4
000260827600014	28.9687604198	35	CLASSE_4
000268911000007	49.4548995271	35	CLASSE_4
000269171700006	36.126776487	35	CLASSE_4
000271112000004	36.4845334127	35	CLASSE_4
000281675000025	48.4272088953	35	CLASSE_4
000285998800004	46.0577455351	35	CLASSE_4
000301177400008	41.0074368317	35	CLASSE_4
000309051100014	42.5133302408	35	CLASSE_4
000256355700007	41.8908425777	34	CLASSE_4
000260159800009	46.6980501517	34	CLASSE_4
000275011500003	25.36237449	34	CLASSE_4
000276046000005	51.9876962611	34	CLASSE_4
000279482800005	32.3835885301	34	CLASSE_4
000291446100001	41.3062718648	34	CLASSE_4
000293350200015	45.2529393826	34	CLASSE_4
000297014000006	34.4394529514	34	CLASSE_4
000304421000022	42.283603717	34	CLASSE_4
000310156700009	48.5533538747	34	CLASSE_4
000254611400007	32.5488539077	33	CLASSE_5
000256724200014	42.1954453695	33	CLASSE_5
000261685300011	43.5200824808	33	CLASSE_5
000265723800001	52.91727048	33	CLASSE_5
000274165700001	40.9951595953	33	CLASSE_5
000287759500007	23.2768251925	33	CLASSE_5
000288755500018	39.9839994088	33	CLASSE_5
000305485800012	39.7097915107	33	CLASSE_5
000254386600018	37.7025743355	32	CLASSE_5
000263190100018	29.7498328621	32	CLASSE_5
000265013900029	44.0665146879	32	CLASSE_5
000268078300015	35.9378705754	32	CLASSE_5
000280063000005	38.1574329464	32	CLASSE_5
000285963400009	42.797573883	32	CLASSE_5
000286572000010	33.4124876031	32	CLASSE_5
000295708600008	38.6940253068	32	CLASSE_5
000298150300011	30.8144572515	32	CLASSE_5
000303224600013	38.5608746038	32	CLASSE_5
000308628100020	30.11056091	32	CLASSE_5
000254107100002	31.7493332256	31	CLASSE_5
000256991600009	13.8961215279	31	CLASSE_5
000257421400019	27.7271591277	31	CLASSE_5
000260961900006	20.6274118433	31	CLASSE_5
000263932700016	43.1211610125	31	CLASSE_5
000267538900008	32.3736193472	31	CLASSE_5
000270685600017	49.1971468011	31	CLASSE_5
000281050600031	52.2183029117	31	CLASSE_5
000285684900013	50.9841047199	31	CLASSE_5
000287909900015	34.1249397171	31	CLASSE_5
000299229300006	50.9815497989	31	CLASSE_5
000301602400022	42.821366424	31	CLASSE_5
000253961700008	42.098234628	30	CLASSE_5
000259114700021	22.2768624161	30	CLASSE_5
000270958700005	37.892957508	30	CLASSE_5
000271466000016	37.5997046422	30	CLASSE_5
000279443700004	32.4638154784	30	CLASSE_5
000280739300005	35.8958293642	30	CLASSE_5
000286288300005	45.6444593512	30	CLASSE_5
000292699600021	45.846062428	30	CLASSE_5
000297287800003	22.3711580214	30	CLASSE_5
000300207900007	42.5047549935	30	CLASSE_5
000302926600028	65.0022691648	30	CLASSE_5
000305796600018	26.7508463442	30	CLASSE_5
000258356200014	40.0062576333	29	CLASSE_5
000261223100015	38.2249011612	29	CLASSE_5
000261914300054	24.5474425635	29	CLASSE_5
000262476900002	43.4778591882	29	CLASSE_5
000266173200007	35.3435038897	29	CLASSE_5
000272612700014	35.4638353256	29	CLASSE_5
000293450300008	34.6450692856	29	CLASSE_5
000296274000007	37.8269637981	29	CLASSE_5
000306586600010	54.1975076232	29	CLASSE_5
000307533500010	37.4762606071	29	CLASSE_5
000308084500008	48.7800003974	29	CLASSE_5
000309487000012	38.9336746878	29	CLASSE_5
000312419700018	44.5384575824	29	CLASSE_5
000264093200032	12.6744024581	28	CLASSE_6
000267722800004	40.1017144778	28	CLASSE_6
000267958600012	29.1911395104	28	CLASSE_6
000273827500014	43.2660034933	28	CLASSE_6
000280982700022	31.787573237	28	CLASSE_6
000281725100006	62.887696711	28	CLASSE_6
000283398600012	43.0670360473	28	CLASSE_6
000286878400005	40.9518963038	28	CLASSE_6
000295255300063	26.5097941033	28	CLASSE_6
000297019300003	38.9914634573	28	CLASSE_6
000309335200029	59.9660940328	28	CLASSE_6
000261625800011	37.5886514851	27	CLASSE_6
000267843200005	45.2241225717	27	CLASSE_6
000275266600013	48.1560298484	27	CLASSE_6
000279420800013	41.2391607963	27	CLASSE_6
000287426900011	63.9255178869	27	CLASSE_6
000299000300001	14.437666767	27	CLASSE_6
000271907400064	52.2916472719	26	CLASSE_6
000278168200007	32.9699211962	26	CLASSE_6
000285947200038	37.3988716348	26	CLASSE_6
000302069100009	38.6182334354	26	CLASSE_6
000252587900012	39.3918312234	25	CLASSE_6
000252915200008	31.8551296705	25	CLASSE_6
000260894700016	28.501425086	25	CLASSE_6
000263389900005	48.6530943887	25	CLASSE_6
000270958700017	38.8707924584	25	CLASSE_6
000272836200006	35.465950727	25	CLASSE_6
000272836200007	23.8684991776	25	CLASSE_6
000273755300009	34.3533516204	25	CLASSE_6
000274002600018	41.2198016966	25	CLASSE_6
000277488000002	48.1966062098	25	CLASSE_6
000279099100002	46.1661253809	25	CLASSE_6
000279748600006	19.7712266134	25	CLASSE_6
000289152200005	39.9530841255	25	CLASSE_6
000254665100004	53.2956422267	24	CLASSE_7
000254817100003	30.559181449	24	CLASSE_7
000259713000002	40.6417009489	24	CLASSE_7
000262300000015	45.1544037579	24	CLASSE_7
000269187600004	37.7054929388	24	CLASSE_7
000269701500021	44.279225083	24	CLASSE_7
000270958700010	35.0505483146	24	CLASSE_7
000289137200019	24.9905777817	24	CLASSE_7
000289156200015	38.1168011284	24	CLASSE_7
000303410000003	36.3556075819	24	CLASSE_7
000256620900001	40.4568591645	23	CLASSE_7
000259464200011	30.9876374669	23	CLASSE_7
000269179400018	44.3799354859	23	CLASSE_7
000271174800006	38.7574283427	23	CLASSE_7
000284096300006	37.6208906785	23	CLASSE_7
000289947200021	25.1437508974	23	CLASSE_7
000253489800018	44.7939730398	22	CLASSE_7
000257485200002	18.1729260442	22	CLASSE_7
000257485200015	25.36659513	22	CLASSE_7
000259190200007	44.4709589148	22	CLASSE_7
000259288900004	40.5899234119	22	CLASSE_7
000263540500006	48.0203280881	22	CLASSE_7
000265344800023	34.4873723094	22	CLASSE_7
000293756100003	46.0975489261	22	CLASSE_7
000296683300007	32.5135429539	22	CLASSE_7
000253489800017	41.3241466241	21	CLASSE_7
000254627700041	25.7980554879	21	CLASSE_7
000259912400009	26.1350521588	21	CLASSE_7
000266739000018	54.0525714487	21	CLASSE_7
000269673900012	40.4020884739	21	CLASSE_7
000273209900006	35.8603089783	21	CLASSE_7
000274410400015	39.4655856388	21	CLASSE_7
000275884200001	41.7541578662	21	CLASSE_7
000276333700006	40.4048093029	21	CLASSE_7
000281688000010	60.8812222753	21	CLASSE_7
000288875400010	23.3330306432	21	CLASSE_7
000290399400015	26.3794964986	21	CLASSE_7
000312156700005	35.3749681421	21	CLASSE_7
000254894200020	22.0691864655	20	CLASSE_8
000255841600046	46.5427024048	20	CLASSE_8
000276598000004	46.2908675542	20	CLASSE_8
000280597100023	17.533085121	20	CLASSE_8
000291917700001	42.100211346	20	CLASSE_8
000306642100073	35.5829356345	20	CLASSE_8
000253618300015	37.720173597	19	CLASSE_8
000254156300028	29.0570313235	19	CLASSE_8
000255377500007	23.6703197638	19	CLASSE_8
000255431200004	37.8348267775	19	CLASSE_8
000256991600021	28.4025934524	19	CLASSE_8
000260718600017	38.9856839865	19	CLASSE_8
000262246600004	35.1282035518	19	CLASSE_8
000262462300019	39.0586191899	19	CLASSE_8
000271496500017	35.1171278759	19	CLASSE_8
000272408300007	21.8797862305	19	CLASSE_8
000285036500010	46.1827619906	19	CLASSE_8
000253217400006	47.9909646976	18	CLASSE_8
000254905300002	22.0570298039	18	CLASSE_8
000258685700007	33.4877333233	18	CLASSE_8
000260665900021	37.435903452	18	CLASSE_8
000280617500013	33.3449547434	18	CLASSE_8
000285036400018	46.5518436705	18	CLASSE_8
000290098700027	31.9459427714	18	CLASSE_8
000292655300003	48.7764296868	18	CLASSE_8
000295080700005	44.9275536263	18	CLASSE_8
000256991600034	16.7630085238	17	CLASSE_8
000261667900006	53.9773427631	17	CLASSE_8
000274177300005	27.767507589	17	CLASSE_8
000257294100013	44.4273391475	16	CLASSE_8
000257610800001	32.4129521135	16	CLASSE_8
000264856100004	50.5479792998	16	CLASSE_8
000265868500003	42.5176717062	16	CLASSE_8
000267712500011	39.1900101505	16	CLASSE_8
000278956000006	27.4146561375	16	CLASSE_8
000279473900005	63.7403393718	16	CLASSE_8
000288996400006	39.4318332226	16	CLASSE_8
000293040900007	42.4035980616	16	CLASSE_8
000295363800005	44.1451645169	16	CLASSE_8
000297853100002	31.8480481581	16	CLASSE_8
000303097400004	19.1406482527	16	CLASSE_8
000308962300010	53.0382836708	16	CLASSE_8
000254968300001	29.6786849904	15	CLASSE_9
000255766800014	49.9314013244	15	CLASSE_9
000258862000019	32.8594091247	15	CLASSE_9
000274772600008	36.9622327794	15	CLASSE_9
000287166500014	36.4487072584	15	CLASSE_9
000291836400014	29.2366534414	15	CLASSE_9
000303409100013	42.7621135326	15	CLASSE_9
000304191900010	56.0871387667	15	CLASSE_9
000269849200009	40.4090418856	14	CLASSE_9
000270741300013	25.6190970681	14	CLASSE_9
000272521200012	32.9838227035	14	CLASSE_9
000273621100022	50.3290219037	14	CLASSE_9
000288248100014	41.377321574	14	CLASSE_9
000292664200026	62.8941007621	14	CLASSE_9
000295503700011	59.1657112188	14	CLASSE_9
000255139200037	38.3818658518	13	CLASSE_9
000259542000009	37.1502503466	13	CLASSE_9
000269317300009	29.1473304945	13	CLASSE_9
000278508100007	38.6869652712	13	CLASSE_9
000290098700016	50.906434278	13	CLASSE_9
000309751500002	49.3421779514	13	CLASSE_9
000256576100009	27.01908758	12	CLASSE_9
000263692300015	45.0578127601	12	CLASSE_9
000266431700002	41.6300531459	12	CLASSE_9
000270157300007	49.2297991587	12	CLASSE_9
000270284600011	23.5877638127	12	CLASSE_9
000272858600014	33.3980461577	12	CLASSE_9
000280285000003	28.9474136233	12	CLASSE_9
000253301400008	29.5257294432	11	CLASSE_9
000255527300004	35.7114068391	11	CLASSE_9
000257635400004	25.6558125976	11	CLASSE_9
000259010800001	41.2234162868	11	CLASSE_9
000301506800055	40.8629045049	11	CLASSE_9
000305997300016	29.4669488114	11	CLASSE_9
000253029600020	47.6677281234	10	CLASSE_9
000258932700016	37.3941105968	10	CLASSE_9
000280120000024	43.694559245	10	CLASSE_9
000258453300008	21.4954739488	9	CLASSE_10
000261481600010	33.693931062	9	CLASSE_10
000267540500022	55.0873155378	8	CLASSE_10
000277966100010	49.0501795153	8	CLASSE_10
000283530200004	42.3454142042	8	CLASSE_10
000286574100005	38.9304609768	7	CLASSE_10
000311042800007	51.5873126649	7	CLASSE_10
000306664500010	43.7753967055	5	CLASSE_10
000256445000008	38.895421959	4	CLASSE_10
000264279500003	31.5898679478	4	CLASSE_10
000302517700010	31.3107585908	4	CLASSE_10
000275151400007	0	3	CLASSE_10
000286162900014	49.1710173386	3	CLASSE_10
000295363700002	36.5198665082	3	CLASSE_10
