# Supplementary material for: Analysing Institutions Interdisciplinarity by Extensive Use of Rao-Stirling Diversity Index
Source: PLoS One. 2017 Jan 23;12(1):e0170296. doi: 10.1371/journal.pone.0170296 (PMC5256946; doi:10.1371/journal.pone.0170296)
Supplement: S1 Table — Three year citation window. (ZIP) [file pone.0170296.s003.zip › S3_TABLE/AIX-MARSEILLE.csv]

Articles	Sta*100	NB_CITATIONS	Top_citations
000270018500005	35.7121702021	356	CLASSE_1
000295071300001	32.0175271844	295	CLASSE_1
000266399100004	41.5244152958	290	CLASSE_1
000284358500001	52.3822158704	268	CLASSE_1
000297842800013	37.3969732606	205	CLASSE_1
000284877300002	29.351362545	198	CLASSE_1
000289337500002	45.3888860002	188	CLASSE_1
000270490800010	45.6368236367	165	CLASSE_1
000272378800006	33.4651114767	146	CLASSE_1
000258367300005	46.4096615123	141	CLASSE_1
000294521600005	40.5647110015	138	CLASSE_1
000307976500001	17.2175781047	130	CLASSE_1
000287474900002	39.6500585577	127	CLASSE_1
000297205600009	35.6890241947	127	CLASSE_1
000257485200006	13.7045361954	126	CLASSE_1
000273864300004	37.2056378322	125	CLASSE_1
000261715000004	37.6224474645	124	CLASSE_1
000270225300006	50.7383929547	124	CLASSE_1
000287859500012	27.2999629658	119	CLASSE_1
000309157300005	31.1122079868	115	CLASSE_1
000302517600014	39.5241235525	113	CLASSE_1
000257823200002	32.795163864	110	CLASSE_1
000291135700001	48.8341416809	108	CLASSE_1
000282572700003	26.671012992	104	CLASSE_1
000290082900006	35.4156599134	104	CLASSE_1
000297483700013	31.0503321937	104	CLASSE_1
000300458800001	35.0431515508	104	CLASSE_1
000283398700005	38.1878791687	100	CLASSE_1
000208190800001	26.3104823127	98	CLASSE_1
000208454700078	19.8176749147	98	CLASSE_1
000294584400002	44.4694500763	96	CLASSE_1
000302016200001	27.0675743142	95	CLASSE_1
000284493700001	38.2493058706	94	CLASSE_1
000305550700015	33.499351807	92	CLASSE_1
000285915100005	35.6989546523	91	CLASSE_1
000305459300005	20.7076771973	91	CLASSE_1
000289944800011	39.2641343112	89	CLASSE_1
000296570400002	29.7717741623	89	CLASSE_1
000285668200010	28.153796637	88	CLASSE_1
000257957400006	35.0130619444	86	CLASSE_1
000263190400002	51.0551811494	86	CLASSE_1
000284302500008	34.4549731891	86	CLASSE_1
000269760800004	35.7964238166	83	CLASSE_1
000294525000039	33.6933285947	83	CLASSE_1
000258864800014	29.7553291171	81	CLASSE_1
000289163300015	35.568144369	80	CLASSE_1
000289688200002	29.9396855246	80	CLASSE_1
000290601200006	44.2763080248	80	CLASSE_1
000294689500001	35.1515420821	79	CLASSE_1
000308265200005	22.8040018472	79	CLASSE_1
000302182800009	39.0938094701	78	CLASSE_1
000262597600016	37.1666659879	76	CLASSE_1
000277141700001	40.1734098766	76	CLASSE_1
000289156200018	34.831004868	76	CLASSE_1
000283337300001	37.7165851062	75	CLASSE_1
000288876100021	15.733356723	75	CLASSE_1
000285247700016	33.7542940052	74	CLASSE_1
000302808200005	50.0674642138	74	CLASSE_1
000276081800010	18.6117163036	73	CLASSE_1
000303347600001	40.7286818379	73	CLASSE_1
000288602900005	44.6878252861	72	CLASSE_1
000303347600002	44.1418902475	72	CLASSE_1
000274791300003	35.1518995744	69	CLASSE_1
000311420800033	45.6518468046	69	CLASSE_1
000252403600016	28.7703538471	68	CLASSE_1
000263023300004	28.36678494	68	CLASSE_1
000293054100031	16.2585670368	68	CLASSE_1
000303971400011	36.5288338484	68	CLASSE_1
000305645400003	27.873879056	68	CLASSE_1
000259464200002	41.1954903097	67	CLASSE_1
000271042400002	36.3994563143	67	CLASSE_1
000295299500005	52.6886013455	67	CLASSE_1
000309910000021	43.5276957387	67	CLASSE_1
000273189600008	47.2875917952	66	CLASSE_1
000280631600012	27.4441018735	66	CLASSE_1
000302119800007	35.324086332	66	CLASSE_1
000305295600005	37.515332578	66	CLASSE_1
000285453900005	48.6900316903	65	CLASSE_1
000263162600020	30.0133646282	64	CLASSE_1
000277555400007	35.7260152491	64	CLASSE_1
000281712300008	46.0106364257	64	CLASSE_1
000288581900011	26.4036892405	64	CLASSE_1
000290628900006	30.1335337962	64	CLASSE_1
000299972600008	31.1694720358	64	CLASSE_1
000264237300001	29.3526911706	63	CLASSE_1
000271032200001	36.0357429663	63	CLASSE_1
000273371600019	17.4370964967	63	CLASSE_1
000297924900001	42.0276244086	63	CLASSE_1
000290590300008	39.3608810263	62	CLASSE_1
000293246200010	24.2683806717	62	CLASSE_1
000296256900007	34.2423193968	62	CLASSE_1
000264937300005	33.4503396872	61	CLASSE_1
000293532100006	31.7484614641	61	CLASSE_1
000305595600029	38.7761992201	61	CLASSE_1
000311420800016	33.5283475334	61	CLASSE_1
000275674400009	53.0197929815	60	CLASSE_1
000297893400011	48.6674666191	60	CLASSE_1
000304593300009	30.2433370201	60	CLASSE_1
000280942900015	27.8239097539	59	CLASSE_2
000292525000006	44.9759095759	59	CLASSE_2
000275566500013	17.4053750304	58	CLASSE_2
000281109200024	36.9556370992	58	CLASSE_2
000295884500010	55.8103833682	58	CLASSE_2
000253693400010	37.6982895462	57	CLASSE_2
000262518800001	26.922989314	57	CLASSE_2
000293932100001	45.4859495578	57	CLASSE_2
000298724300009	50.0719950817	57	CLASSE_2
000299500200013	40.3350725315	57	CLASSE_2
000310424700009	41.5938677971	57	CLASSE_2
000260820200009	41.2901151563	56	CLASSE_2
000281197900019	18.7440071001	56	CLASSE_2
000296730500009	32.1992417641	56	CLASSE_2
000261541600006	46.6454290071	55	CLASSE_2
000265938700030	29.904328333	55	CLASSE_2
000267691900006	33.5763176896	55	CLASSE_2
000268330500014	19.4607405127	55	CLASSE_2
000274729300002	40.117938888	55	CLASSE_2
000279134500005	45.9612980317	55	CLASSE_2
000279541900016	43.0508703143	55	CLASSE_2
000280904800007	44.526859297	55	CLASSE_2
000296977900002	31.6310113604	55	CLASSE_2
000302624400006	32.8176186809	55	CLASSE_2
000307369000026	35.4447096936	55	CLASSE_2
000310943500022	31.5833424656	55	CLASSE_2
000260279400005	26.7208179387	54	CLASSE_2
000263162600017	13.8016068054	54	CLASSE_2
000268061000009	57.529419623	54	CLASSE_2
000270853700025	33.3568278154	54	CLASSE_2
000271389300017	36.8323635173	54	CLASSE_2
000275933500026	33.6804464759	54	CLASSE_2
000283079900001	28.7826388013	54	CLASSE_2
000283356500003	42.9178844045	54	CLASSE_2
000290081700008	38.5357166438	54	CLASSE_2
000298593800003	33.3969060007	54	CLASSE_2
000256395800004	24.9037081657	53	CLASSE_2
000257277700007	50.4866648601	53	CLASSE_2
000258603400023	18.9027477119	53	CLASSE_2
000280996500003	37.897598111	53	CLASSE_2
000284916600002	47.3876951777	53	CLASSE_2
000286290200008	51.140295396	53	CLASSE_2
000287745100017	24.9006435005	53	CLASSE_2
000289342500001	33.9116764904	53	CLASSE_2
000300207900027	32.6793140917	53	CLASSE_2
000307090900003	11.6135690677	53	CLASSE_2
000254315100009	29.0284175237	51	CLASSE_2
000262959900015	37.044359688	51	CLASSE_2
000269957900009	13.5165448252	51	CLASSE_2
000271731700046	22.5798791021	51	CLASSE_2
000274485500012	35.7503091354	51	CLASSE_2
000281473400027	29.3769683875	51	CLASSE_2
000287008900007	38.7384798476	51	CLASSE_2
000300686900009	36.8552410018	51	CLASSE_2
000309209800003	34.1475189811	51	CLASSE_2
000260868300010	38.4517454164	50	CLASSE_2
000269845400014	37.2610648149	50	CLASSE_2
000273726800016	35.647205721	50	CLASSE_2
000286185300020	39.9341773191	50	CLASSE_2
000288714100009	38.3959336428	50	CLASSE_2
000294808800016	29.7728716433	50	CLASSE_2
000296930600006	34.0290957118	50	CLASSE_2
000299895900002	40.2382373114	50	CLASSE_2
000300485600021	44.0171287703	50	CLASSE_2
000300715600008	30.4340980983	50	CLASSE_2
000303660600016	41.8491414797	50	CLASSE_2
000307025600017	39.1766674586	50	CLASSE_2
000310955200001	35.0586639351	50	CLASSE_2
000261191700027	23.5232344204	49	CLASSE_2
000273586900039	43.2467165992	49	CLASSE_2
000276480200045	29.7996608841	49	CLASSE_2
000295869500012	28.9512849887	49	CLASSE_2
000274246700024	48.0252945004	48	CLASSE_2
000275778400002	22.7822091472	48	CLASSE_2
000276171100011	36.0156590567	48	CLASSE_2
000280181800031	38.8703191899	48	CLASSE_2
000306994600014	45.0416513799	48	CLASSE_2
000310683800010	34.4533042922	48	CLASSE_2
000255049000001	36.5364760886	47	CLASSE_2
000263748800014	23.3849323605	47	CLASSE_2
000272836200013	39.0586692276	47	CLASSE_2
000274034500002	34.3947544322	47	CLASSE_2
000275191000021	30.7379038776	47	CLASSE_2
000278406500015	37.3928989801	47	CLASSE_2
000281939200009	59.9125592025	47	CLASSE_2
000286951800005	45.8619667061	47	CLASSE_2
000287111800011	38.7981729797	47	CLASSE_2
000297546300013	37.2362932212	47	CLASSE_2
000302203000003	30.4555898274	47	CLASSE_2
000309051100001	41.1901478033	47	CLASSE_2
000309338100047	39.7158295331	47	CLASSE_2
000309506600011	43.1316542217	47	CLASSE_2
000263516700008	50.8216010351	46	CLASSE_3
000264953700008	9.5692256753	46	CLASSE_3
000268078300011	53.3485902812	46	CLASSE_3
000270932000044	17.5321210578	46	CLASSE_3
000272463200046	25.4968416764	46	CLASSE_3
000273822200005	45.7178091283	46	CLASSE_3
000278493900018	41.1818829614	46	CLASSE_3
000279057500011	31.0658146481	46	CLASSE_3
000296758500016	35.5087535854	46	CLASSE_3
000301898100024	40.6880271085	46	CLASSE_3
000253489800015	35.0665751314	45	CLASSE_3
000264887000006	46.7639217769	45	CLASSE_3
000265772400013	32.4854637037	45	CLASSE_3
000273016900012	29.5651894877	45	CLASSE_3
000284593200003	47.802767474	45	CLASSE_3
000292744100008	30.7948178019	45	CLASSE_3
000297364900005	35.1686432866	45	CLASSE_3
000301525900012	23.3237386698	45	CLASSE_3
000305091800014	28.7311124094	45	CLASSE_3
000256280900012	38.3883248975	44	CLASSE_3
000256525000007	32.1164914153	44	CLASSE_3
000257113000002	52.7192965632	44	CLASSE_3
000265642000006	31.5129870325	44	CLASSE_3
000274948400031	39.179907819	44	CLASSE_3
000275950100017	15.3035727153	44	CLASSE_3
000276123600005	23.9380172785	44	CLASSE_3
000276520600018	30.1004245678	44	CLASSE_3
000282097600032	17.3081702416	44	CLASSE_3
000282571800032	40.2079643693	44	CLASSE_3
000283758000003	39.1372801551	44	CLASSE_3
000297943500001	19.8079467338	44	CLASSE_3
000301297100003	37.2753082899	44	CLASSE_3
000301898100025	53.7387834571	44	CLASSE_3
000303671100016	44.7073611985	44	CLASSE_3
000252948500007	26.2752954579	43	CLASSE_3
000254273400018	14.0685242987	43	CLASSE_3
000255409500008	23.8681785381	43	CLASSE_3
000255697400008	40.8566842159	43	CLASSE_3
000265617000009	31.9199693272	43	CLASSE_3
000285486000047	27.0186376235	43	CLASSE_3
000286154300016	39.6555382185	43	CLASSE_3
000289156200005	23.3142372287	43	CLASSE_3
000293080400015	39.5706811192	43	CLASSE_3
000294816800019	26.9737137217	43	CLASSE_3
000299977200022	38.1436911743	43	CLASSE_3
000300715300011	32.125783882	43	CLASSE_3
000306424100009	44.8186075974	43	CLASSE_3
000252942700007	53.3213608958	42	CLASSE_3
000253150000022	51.050050295	42	CLASSE_3
000253373300013	9.4281152011	42	CLASSE_3
000254955100003	27.8810549008	42	CLASSE_3
000258892200013	59.1144571697	42	CLASSE_3
000262376200020	33.3411770768	42	CLASSE_3
000263342200008	58.7545148008	42	CLASSE_3
000269035100064	28.6708536025	42	CLASSE_3
000270685600024	31.8678582112	42	CLASSE_3
000277532500009	42.4422133205	42	CLASSE_3
000284778700019	41.644730116	42	CLASSE_3
000285209900004	51.3075810174	42	CLASSE_3
000295108600019	35.0105115503	42	CLASSE_3
000300135600010	24.9911477622	42	CLASSE_3
000306212700001	53.0279305822	42	CLASSE_3
000306409400018	39.6048786223	42	CLASSE_3
000307693000010	35.4601591155	42	CLASSE_3
000308128100014	40.9076569213	42	CLASSE_3
000311794700007	39.7045801236	42	CLASSE_3
000252334200013	25.0269344502	41	CLASSE_3
000258565500012	27.3420204641	41	CLASSE_3
000260820200003	40.2082495966	41	CLASSE_3
000262151800020	28.5861635229	41	CLASSE_3
000264937300008	53.9762159985	41	CLASSE_3
000265186900014	32.7946749071	41	CLASSE_3
000265642000022	50.2374196833	41	CLASSE_3
000268221500018	45.4902259415	41	CLASSE_3
000269834100025	20.5210655544	41	CLASSE_3
000271471400014	18.5150748051	41	CLASSE_3
000276621200040	49.259867603	41	CLASSE_3
000280617500022	31.699719511	41	CLASSE_3
000287846700003	24.1943588652	41	CLASSE_3
000294521600014	16.5958125674	41	CLASSE_3
000294521600015	17.8610221575	41	CLASSE_3
000302783500021	39.9437043377	41	CLASSE_3
000302908900018	43.8611857556	41	CLASSE_3
000307640000007	29.0826347777	41	CLASSE_3
000254615100018	38.2445222624	40	CLASSE_3
000256977300001	16.4517486888	40	CLASSE_3
000257657300020	38.4037066051	40	CLASSE_3
000258738400014	31.9132545317	40	CLASSE_3
000260607600012	45.7292197991	40	CLASSE_3
000262442900003	27.3541216144	40	CLASSE_3
000266701600005	26.2795641181	40	CLASSE_3
000267131000017	13.3372631529	40	CLASSE_3
000274296300093	45.8166622032	40	CLASSE_3
000277225600005	49.3256861059	40	CLASSE_3
000285486000045	28.9490749377	40	CLASSE_3
000288616100003	36.2938877686	40	CLASSE_3
000289063000012	32.0719238527	40	CLASSE_3
000295054400017	34.1017786812	40	CLASSE_3
000295213700010	54.6898611252	40	CLASSE_3
000298779200014	60.6999894626	40	CLASSE_3
000301589200004	50.963111548	40	CLASSE_3
000305234900006	50.4974241958	40	CLASSE_3
000307025600035	34.9965653224	40	CLASSE_3
000307377300009	37.3904529638	40	CLASSE_3
000310156700020	43.9426584886	40	CLASSE_3
000310945900021	29.8203418447	40	CLASSE_3
000252903900007	44.49395766	39	CLASSE_4
000253226500004	38.6829509889	39	CLASSE_4
000253927600004	33.256466783	39	CLASSE_4
000254798200005	32.1295594115	39	CLASSE_4
000258394500008	26.0320889776	39	CLASSE_4
000260508100020	50.4651962241	39	CLASSE_4
000262301100029	35.7670130508	39	CLASSE_4
000265063000004	27.8794275565	39	CLASSE_4
000267874900008	34.9963349978	39	CLASSE_4
000268330500010	35.3585589295	39	CLASSE_4
000268438500009	43.8560135732	39	CLASSE_4
000270567400030	38.055699668	39	CLASSE_4
000271731700028	21.380901828	39	CLASSE_4
000275975000005	39.9277858374	39	CLASSE_4
000276597900007	22.1885209495	39	CLASSE_4
000277308200007	47.5080929408	39	CLASSE_4
000289426800001	36.4972866759	39	CLASSE_4
000292069400018	38.5857101566	39	CLASSE_4
000293459400007	40.4205710676	39	CLASSE_4
000297586900031	44.8419444752	39	CLASSE_4
000297741600017	30.436347351	39	CLASSE_4
000299858800004	28.1469397054	39	CLASSE_4
000305306500011	42.1401142024	39	CLASSE_4
000305331600001	27.7138426293	39	CLASSE_4
000306475300006	37.9895306048	39	CLASSE_4
000307025600013	30.4612002203	39	CLASSE_4
000308213900005	29.5286047808	39	CLASSE_4
000309350300001	10.1083091583	39	CLASSE_4
000310379100074	38.4673259124	39	CLASSE_4
000255619400008	48.3531468289	38	CLASSE_4
000260127900003	39.3896783723	38	CLASSE_4
000265417300002	22.016606935	38	CLASSE_4
000266398500015	32.1648428487	38	CLASSE_4
000269398600021	41.7789197821	38	CLASSE_4
000272428700006	42.4849777488	38	CLASSE_4
000276480200040	30.6822811528	38	CLASSE_4
000276858600010	46.7248517308	38	CLASSE_4
000283524500013	42.6583865827	38	CLASSE_4
000285470100001	47.055143546	38	CLASSE_4
000293914600006	25.9191211989	38	CLASSE_4
000294666900019	34.388273471	38	CLASSE_4
000304814300019	29.7951298929	38	CLASSE_4
000304814300028	43.9750274409	38	CLASSE_4
000307375900001	17.2177759835	38	CLASSE_4
000312402200004	39.1821383982	38	CLASSE_4
000254905300019	36.3624615347	37	CLASSE_4
000258862200014	35.6628088502	37	CLASSE_4
000273827500022	32.531713843	37	CLASSE_4
000274064500032	28.9344626814	37	CLASSE_4
000275408200025	42.3052014637	37	CLASSE_4
000275933500014	32.4333099793	37	CLASSE_4
000276070000016	35.4987276689	37	CLASSE_4
000280461500011	32.3131640082	37	CLASSE_4
000282069500005	43.9148318742	37	CLASSE_4
000287650100015	44.7357466196	37	CLASSE_4
000287858600008	56.8407568095	37	CLASSE_4
000290188700009	27.7442840513	37	CLASSE_4
000297591100005	57.8913764221	37	CLASSE_4
000308628100007	39.2366964503	37	CLASSE_4
000253751800010	55.8622249075	36	CLASSE_4
000260265700020	23.9593718479	36	CLASSE_4
000268624700010	25.3586282353	36	CLASSE_4
000270685600018	48.3324053904	36	CLASSE_4
000284916600011	50.2194227918	36	CLASSE_4
000285692900003	27.7072150083	36	CLASSE_4
000286655600036	11.01965855	36	CLASSE_4
000287144300002	26.7226651587	36	CLASSE_4
000289944800006	39.8320747553	36	CLASSE_4
000291761600005	55.6006390528	36	CLASSE_4
000301090100045	34.6325735161	36	CLASSE_4
000305859300049	30.4057996757	36	CLASSE_4
000310416900005	32.3088387212	36	CLASSE_4
000311038900009	29.5152556556	36	CLASSE_4
000311535100009	51.280657452	36	CLASSE_4
000256668500006	39.425856085	35	CLASSE_4
000257715700018	39.773200281	35	CLASSE_4
000260974600006	30.5765869138	35	CLASSE_4
000262718100026	41.8988252696	35	CLASSE_4
000265951000017	25.1566790373	35	CLASSE_4
000266619000006	48.7016744286	35	CLASSE_4
000272351100048	40.3669524518	35	CLASSE_4
000274135500007	19.8773743679	35	CLASSE_4
000274872600005	28.6197733122	35	CLASSE_4
000277141200015	25.2941646602	35	CLASSE_4
000280818900021	36.0704528813	35	CLASSE_4
000280896500012	37.4318664082	35	CLASSE_4
000280932400008	29.334917761	35	CLASSE_4
000281435800019	33.0034800153	35	CLASSE_4
000284621100005	46.3367772998	35	CLASSE_4
000291642800014	21.9542220287	35	CLASSE_4
000295054400003	48.004647491	35	CLASSE_4
000295173600007	35.9586174548	35	CLASSE_4
000297943300001	23.2738253463	35	CLASSE_4
000299858800007	41.056707369	35	CLASSE_4
000301190800018	28.1791040154	35	CLASSE_4
000302124400005	40.4465920576	35	CLASSE_4
000305306100011	41.0609045194	35	CLASSE_4
000306844500018	37.5660672777	35	CLASSE_4
000307893500001	25.0282860862	35	CLASSE_4
000309000100013	36.1433181778	35	CLASSE_4
000252398500020	24.8443205636	34	CLASSE_4
000257397100015	26.2578991476	34	CLASSE_4
000257687900010	8.7386824209	34	CLASSE_4
000258695900009	30.5423740135	34	CLASSE_4
000260616500019	50.8298231993	34	CLASSE_4
000268654900017	16.6314946324	34	CLASSE_4
000269581800004	54.5446115459	34	CLASSE_4
000271395900016	50.6033040276	34	CLASSE_4
000272327000006	27.669362413	34	CLASSE_4
000275812700014	39.1884332588	34	CLASSE_4
000276046000005	51.9876962611	34	CLASSE_4
000276923700008	19.6120156584	34	CLASSE_4
000281910600015	18.068964849	34	CLASSE_4
000288564100012	19.9876126799	34	CLASSE_4
000292764800004	18.1336571306	34	CLASSE_4
000293171900008	9.1115157943	34	CLASSE_4
000294055600008	42.1916556821	34	CLASSE_4
000294243000018	50.7262035932	34	CLASSE_4
000297082100017	41.3639463056	34	CLASSE_4
000299858800012	18.6507320295	34	CLASSE_4
000301562800002	36.1293458891	34	CLASSE_4
000307505900017	24.992457339	34	CLASSE_4
000307934100003	36.9211027325	34	CLASSE_4
000308688300016	32.6269971384	34	CLASSE_4
000252904400004	21.2486708428	33	CLASSE_5
000258866400002	41.501006339	33	CLASSE_5
000259034900025	37.3516272266	33	CLASSE_5
000269776000006	35.8486826525	33	CLASSE_5
000279899100014	48.5622433071	33	CLASSE_5
000280206500028	28.2167899582	33	CLASSE_5
000280400600018	12.2135434544	33	CLASSE_5
000280657100002	37.0175931678	33	CLASSE_5
000285318500043	42.6927484138	33	CLASSE_5
000287743500014	16.3237336554	33	CLASSE_5
000291541400001	38.3417294303	33	CLASSE_5
000294527500004	41.3904608298	33	CLASSE_5
000295080700003	33.1826173625	33	CLASSE_5
000299319800030	43.0124043953	33	CLASSE_5
000299858800009	24.1387205706	33	CLASSE_5
000301295300011	50.4503055015	33	CLASSE_5
000310592700003	56.0571891434	33	CLASSE_5
000253927600007	34.9665521338	32	CLASSE_5
000258603400028	15.5742133463	32	CLASSE_5
000260252400009	8.5530616324	32	CLASSE_5
000264937300012	41.9346770863	32	CLASSE_5
000266231800009	42.8032071319	32	CLASSE_5
000269673900017	22.2192298224	32	CLASSE_5
000273934100046	40.2653313864	32	CLASSE_5
000276220300013	32.6667546995	32	CLASSE_5
000281688000007	20.2501728946	32	CLASSE_5
000289440300001	15.9131317295	32	CLASSE_5
000290082900008	32.5671032957	32	CLASSE_5
000290603000004	61.1227729351	32	CLASSE_5
000290707900019	45.8579750854	32	CLASSE_5
000292009400030	28.851301302	32	CLASSE_5
000300044400012	47.0463246917	32	CLASSE_5
000301009400009	60.8003706044	32	CLASSE_5
000303582900008	48.8734206473	32	CLASSE_5
000304421000021	38.2779377537	32	CLASSE_5
000310424900021	33.890160045	32	CLASSE_5
000251505900018	31.1147024078	31	CLASSE_5
000253845100017	34.542370019	31	CLASSE_5
000254461600012	34.0936989005	31	CLASSE_5
000256160500009	35.5363171131	31	CLASSE_5
000256991600022	12.4108274466	31	CLASSE_5
000257418300025	20.7356056289	31	CLASSE_5
000257679100004	28.4624852714	31	CLASSE_5
000258864800015	26.1584802104	31	CLASSE_5
000260290600005	39.0743071384	31	CLASSE_5
000262472900009	32.7222630969	31	CLASSE_5
000264342100013	39.6369510054	31	CLASSE_5
000265662300002	45.1092398827	31	CLASSE_5
000267153500007	57.5186484043	31	CLASSE_5
000267374900008	35.127000436	31	CLASSE_5
000268036700001	29.1507799651	31	CLASSE_5
000270685600017	49.1971468011	31	CLASSE_5
000271174400009	47.2636515621	31	CLASSE_5
000273934100045	32.3001351739	31	CLASSE_5
000276001700003	48.076348995	31	CLASSE_5
000276178000012	35.3108974224	31	CLASSE_5
000276555800028	45.0987747279	31	CLASSE_5
000280932400036	29.8986811447	31	CLASSE_5
000286025500002	36.9233941632	31	CLASSE_5
000289925600012	8.3410591268	31	CLASSE_5
000290920300012	39.9675035634	31	CLASSE_5
000291223800004	53.7063400874	31	CLASSE_5
000301343800005	30.1343104703	31	CLASSE_5
000303870100029	20.7442910692	31	CLASSE_5
000308677300025	21.7917294114	31	CLASSE_5
000309085500025	30.8017771183	31	CLASSE_5
000254947900005	8.5667102139	30	CLASSE_5
000259939500004	39.2532977535	30	CLASSE_5
000260541500012	23.1071094319	30	CLASSE_5
000260796200013	51.2097459652	30	CLASSE_5
000263738300004	41.5880863395	30	CLASSE_5
000264267600019	48.9820164322	30	CLASSE_5
000264967600012	50.3779011541	30	CLASSE_5
000266498400025	44.7370779299	30	CLASSE_5
000266701600015	24.9340151095	30	CLASSE_5
000267168800027	39.8442199966	30	CLASSE_5
000267613400020	26.0558988203	30	CLASSE_5
000271170700029	15.7132973588	30	CLASSE_5
000276860000012	34.8826951348	30	CLASSE_5
000283658200023	24.0274012942	30	CLASSE_5
000285625000011	30.6791466745	30	CLASSE_5
000286139900040	46.270933934	30	CLASSE_5
000287202000005	55.5276479035	30	CLASSE_5
000289688200015	51.4789631866	30	CLASSE_5
000290225000011	50.8795209455	30	CLASSE_5
000290821300010	48.6627542554	30	CLASSE_5
000296907600003	51.3438906098	30	CLASSE_5
000297395200003	35.7360041032	30	CLASSE_5
000301654700012	25.3131768459	30	CLASSE_5
000302572800011	58.7669025268	30	CLASSE_5
000302893800009	13.5719091246	30	CLASSE_5
000303306600016	30.2230292202	30	CLASSE_5
000307125900020	24.9029915869	30	CLASSE_5
000308128100010	49.1466540979	30	CLASSE_5
000308423500007	54.9591896592	30	CLASSE_5
000258932700011	33.0143884135	29	CLASSE_5
000259544800014	27.3598291997	29	CLASSE_5
000261291300017	57.1777251333	29	CLASSE_5
000266817500067	37.1548307835	29	CLASSE_5
000267130800024	27.0546328851	29	CLASSE_5
000267292200043	63.5084358591	29	CLASSE_5
000269339300020	37.6705870308	29	CLASSE_5
000274948400022	59.2675931722	29	CLASSE_5
000275130900099	24.7899014387	29	CLASSE_5
000277088700062	28.1726123421	29	CLASSE_5
000280084200015	29.4027248075	29	CLASSE_5
000280925000002	25.3747095101	29	CLASSE_5
000285406600023	22.4918794375	29	CLASSE_5
000287133200031	30.9212794153	29	CLASSE_5
000289827700007	37.3383760193	29	CLASSE_5
000299335600013	28.1902940237	29	CLASSE_5
000301764900013	34.6471721859	29	CLASSE_5
000302256300017	33.9671202674	29	CLASSE_5
000304858100001	31.2016162846	29	CLASSE_5
000306586600010	54.1975076232	29	CLASSE_5
000306724700009	38.2794302716	29	CLASSE_5
000308619300009	45.5336458258	29	CLASSE_5
000254106800002	41.8187662089	28	CLASSE_6
000256116700006	29.5362834253	28	CLASSE_6
000258890900005	32.6049994055	28	CLASSE_6
000259270700022	48.9447097501	28	CLASSE_6
000263232800019	31.6932221327	28	CLASSE_6
000264788700014	40.9517817569	28	CLASSE_6
000265727600015	29.7105194735	28	CLASSE_6
000265859000023	42.8250233848	28	CLASSE_6
000265972100011	14.2840849222	28	CLASSE_6
000266498400019	49.3943913532	28	CLASSE_6
000266817500064	49.0331460143	28	CLASSE_6
000267961400008	37.786015072	28	CLASSE_6
000267963100025	47.2691396821	28	CLASSE_6
000267965500009	35.6578266101	28	CLASSE_6
000270550300007	27.3091968398	28	CLASSE_6
000272556000011	48.2122203554	28	CLASSE_6
000275631300014	28.2624417389	28	CLASSE_6
000276701100011	55.4994510423	28	CLASSE_6
000279023100032	26.9133662941	28	CLASSE_6
000282039300039	46.8909965425	28	CLASSE_6
000290473000006	30.8093793163	28	CLASSE_6
000295255300063	26.5097941033	28	CLASSE_6
000299858800005	29.0410116313	28	CLASSE_6
000301898100007	34.8852796605	28	CLASSE_6
000258394500009	36.5506971813	27	CLASSE_6
000259209800006	32.8506629426	27	CLASSE_6
000262381900001	43.2410576976	27	CLASSE_6
000262627200016	25.5437038881	27	CLASSE_6
000263608600009	4.3646304968	27	CLASSE_6
000263775800042	33.0922283238	27	CLASSE_6
000266876200007	23.342088881	27	CLASSE_6
000268806900013	27.6953595301	27	CLASSE_6
000278229000002	47.8724858754	27	CLASSE_6
000278637700032	23.3893429991	27	CLASSE_6
000283746800001	22.6644146331	27	CLASSE_6
000288843500013	55.4704966342	27	CLASSE_6
000291139300020	44.4150710323	27	CLASSE_6
000293314300013	57.6081240506	27	CLASSE_6
000298527700009	31.9327205688	27	CLASSE_6
000299858800010	37.982720626	27	CLASSE_6
000303600900023	32.588435214	27	CLASSE_6
000307131800003	48.3042331843	27	CLASSE_6
000309198900016	36.2775500565	27	CLASSE_6
000310145000009	55.1221351155	27	CLASSE_6
000312404700012	35.9036803029	27	CLASSE_6
000208561900001	43.3368039449	26	CLASSE_6
000250625900010	47.5586072388	26	CLASSE_6
000253693400004	36.2754045363	26	CLASSE_6
000255811500014	26.8812318447	26	CLASSE_6
000257173600005	24.5921735392	26	CLASSE_6
000259964900005	32.3653439035	26	CLASSE_6
000260827600017	20.5309402625	26	CLASSE_6
000266351800006	28.115238386	26	CLASSE_6
000269743700014	33.6497828154	26	CLASSE_6
000273933900005	47.9595796402	26	CLASSE_6
000277191900011	44.112958139	26	CLASSE_6
000281798700019	36.6897323401	26	CLASSE_6
000285392000005	18.4707611192	26	CLASSE_6
000286154600035	36.3786166428	26	CLASSE_6
000286592300013	47.4794134868	26	CLASSE_6
000289747700003	52.489224693	26	CLASSE_6
000293383700005	17.7371710081	26	CLASSE_6
000293422800002	19.5361637811	26	CLASSE_6
000297149800001	33.9046640981	26	CLASSE_6
000298725900006	49.4068930859	26	CLASSE_6
000301525900014	34.4212771964	26	CLASSE_6
000305506300012	27.8984573964	26	CLASSE_6
000305920600022	61.2328626511	26	CLASSE_6
000309318700014	42.375750384	26	CLASSE_6
000310221600002	51.6866980151	26	CLASSE_6
000253403900011	16.0474038539	25	CLASSE_6
000253786400001	33.0263540712	25	CLASSE_6
000258560100002	42.0236504906	25	CLASSE_6
000262232000013	29.5026797332	25	CLASSE_6
000264907000007	30.1452545154	25	CLASSE_6
000266396900017	40.1790122569	25	CLASSE_6
000267253700005	37.3988655937	25	CLASSE_6
000269190400007	31.2824393103	25	CLASSE_6
000270472800001	42.2094875996	25	CLASSE_6
000270550300002	34.6050813729	25	CLASSE_6
000272175200010	40.4270963154	25	CLASSE_6
000274081500044	51.7401078707	25	CLASSE_6
000275679500003	45.0537574948	25	CLASSE_6
000278121300003	37.8171037982	25	CLASSE_6
000279057700010	28.5056371328	25	CLASSE_6
000280223600004	38.9161616923	25	CLASSE_6
000286025500004	37.88367221	25	CLASSE_6
000287874900004	27.5569768214	25	CLASSE_6
000296906700005	30.8557509854	25	CLASSE_6
000299826600008	22.5196692846	25	CLASSE_6
000303223400022	36.0229000819	25	CLASSE_6
000308225500033	35.4059028393	25	CLASSE_6
000310379100028	67.5882752124	25	CLASSE_6
000252300700018	32.5173012021	24	CLASSE_7
000252585900005	30.2279115039	24	CLASSE_7
000253825000005	53.706883878	24	CLASSE_7
000254151700004	38.3641638173	24	CLASSE_7
000263342200007	57.5475324884	24	CLASSE_7
000265436300006	39.9329369471	24	CLASSE_7
000266957200003	42.5096695159	24	CLASSE_7
000275414300016	32.6381709956	24	CLASSE_7
000281631900009	28.1403561851	24	CLASSE_7
000290781200002	44.7194056902	24	CLASSE_7
000290866100001	33.6565417993	24	CLASSE_7
000299494000058	60.6204174925	24	CLASSE_7
000300949400002	39.8649120032	24	CLASSE_7
000304520300016	44.9608427089	24	CLASSE_7
000306372800003	34.2896224912	24	CLASSE_7
000308772600009	27.6790466085	24	CLASSE_7
000252665500003	37.1751311141	23	CLASSE_7
000261716200008	42.6966711923	23	CLASSE_7
000267446000031	19.3658759835	23	CLASSE_7
000269179400018	44.3799354859	23	CLASSE_7
000270157300023	34.8004209473	23	CLASSE_7
000270741100003	32.6831874739	23	CLASSE_7
000272985800005	31.5020212901	23	CLASSE_7
000274557800008	32.5645696987	23	CLASSE_7
000278530200007	65.0832192611	23	CLASSE_7
000282571000019	32.5181059168	23	CLASSE_7
000283666500010	44.8512507678	23	CLASSE_7
000283835300004	33.5041446297	23	CLASSE_7
000285136900008	37.8578234452	23	CLASSE_7
000286543300017	35.6440494863	23	CLASSE_7
000290715100001	50.8498838383	23	CLASSE_7
000296770900009	60.5994700649	23	CLASSE_7
000297215200012	35.3563875404	23	CLASSE_7
000297369100013	65.6089773138	23	CLASSE_7
000298642800039	51.3454814984	23	CLASSE_7
000302582900001	19.7524117955	23	CLASSE_7
000302810100004	18.3768779118	23	CLASSE_7
000306267900006	34.2805442037	23	CLASSE_7
000306405800011	29.2196224775	23	CLASSE_7
000309085500008	36.291833599	23	CLASSE_7
000253563200010	9.9279235378	22	CLASSE_7
000253807600013	43.2023441614	22	CLASSE_7
000253886100010	46.349636525	22	CLASSE_7
000257931400009	28.3833778246	22	CLASSE_7
000259144800003	33.4899636768	22	CLASSE_7
000262410800020	28.9949063629	22	CLASSE_7
000263759800010	23.1624166002	22	CLASSE_7
000263827300007	42.3451338707	22	CLASSE_7
000264406300006	21.9552542158	22	CLASSE_7
000269516600016	56.8692870953	22	CLASSE_7
000271041000003	49.7396505511	22	CLASSE_7
000271808600003	54.5622958731	22	CLASSE_7
000278181000006	52.0378348251	22	CLASSE_7
000286025500003	40.5777938413	22	CLASSE_7
000286572000004	40.5235015331	22	CLASSE_7
000287076200025	44.555358154	22	CLASSE_7
000287372500011	33.1532660616	22	CLASSE_7
000288403200006	42.4752753401	22	CLASSE_7
000294527500002	40.2752982069	22	CLASSE_7
000296052500055	9.9133027679	22	CLASSE_7
000296555000006	47.1392829718	22	CLASSE_7
000298096900013	51.9886143671	22	CLASSE_7
000304593300012	26.7988588753	22	CLASSE_7
000308926300001	45.611542892	22	CLASSE_7
000254682300009	32.033205674	21	CLASSE_7
000258395600012	24.0888599662	21	CLASSE_7
000263191400011	53.1010995322	21	CLASSE_7
000263656800005	20.8792174201	21	CLASSE_7
000265508900011	51.6473303222	21	CLASSE_7
000268914200004	44.8468316495	21	CLASSE_7
000270478700003	67.2655361204	21	CLASSE_7
000281554100008	57.8395375877	21	CLASSE_7
000282750600018	37.299269203	21	CLASSE_7
000292009400037	30.8473945012	21	CLASSE_7
000292552300005	31.2620929814	21	CLASSE_7
000293228800008	24.7427900185	21	CLASSE_7
000295171900009	25.9745887999	21	CLASSE_7
000296753700003	37.8161261668	21	CLASSE_7
000298096900004	32.4128222923	21	CLASSE_7
000299240600006	39.124373311	21	CLASSE_7
000299558300001	23.7220168097	21	CLASSE_7
000301759100007	27.17355335	21	CLASSE_7
000302075000006	28.8494700773	21	CLASSE_7
000302517700001	42.0966617077	21	CLASSE_7
000309718300011	48.3953526263	21	CLASSE_7
000310573400013	27.774223788	21	CLASSE_7
000256238800018	18.8194031392	20	CLASSE_8
000258238100021	30.6796188421	20	CLASSE_8
000263014400007	45.3408968019	20	CLASSE_8
000263431000006	31.8449800874	20	CLASSE_8
000264495400004	30.9597771296	20	CLASSE_8
000269968200005	29.6440182148	20	CLASSE_8
000273373100009	35.7381617052	20	CLASSE_8
000275935300002	37.6151566885	20	CLASSE_8
000276414800006	33.5814184812	20	CLASSE_8
000279976300013	38.9229167811	20	CLASSE_8
000280482600022	46.9648940247	20	CLASSE_8
000284194000018	52.4100749331	20	CLASSE_8
000284939900005	34.0493434053	20	CLASSE_8
000287118000011	34.73944165	20	CLASSE_8
000287293700008	25.0451178306	20	CLASSE_8
000289137200033	16.5162652	20	CLASSE_8
000292699600008	21.8085423589	20	CLASSE_8
000295392700003	30.8998971128	20	CLASSE_8
000295833600046	16.5029934701	20	CLASSE_8
000295996100010	43.9406327763	20	CLASSE_8
000301129100001	35.6788895591	20	CLASSE_8
000303870100010	28.5284811436	20	CLASSE_8
000252849600003	46.2399731574	19	CLASSE_8
000254786400013	53.4193902182	19	CLASSE_8
000256991600021	28.4025934524	19	CLASSE_8
000258695200022	52.0585379918	19	CLASSE_8
000264309800026	28.476585978	19	CLASSE_8
000267177500001	42.259725117	19	CLASSE_8
000270284600014	29.7677670739	19	CLASSE_8
000275408200005	57.4096676681	19	CLASSE_8
000275935300003	33.8116761611	19	CLASSE_8
000279045600011	53.1376016207	19	CLASSE_8
000289703500007	48.1273219691	19	CLASSE_8
000291418400022	35.2014848157	19	CLASSE_8
000292009400047	27.9145057881	19	CLASSE_8
000299858800008	31.9653114625	19	CLASSE_8
000302404300024	50.7985979312	19	CLASSE_8
000307132700006	33.6468801528	19	CLASSE_8
000307251300006	22.2357050266	19	CLASSE_8
000207485900004	39.7475817044	18	CLASSE_8
000259905900005	25.6260106263	18	CLASSE_8
000260381300011	38.4388884356	18	CLASSE_8
000262971000003	46.4353200346	18	CLASSE_8
000266351800010	34.796232647	18	CLASSE_8
000270968200001	43.2090212392	18	CLASSE_8
000276123600003	26.0832642691	18	CLASSE_8
000276123600004	57.6672270313	18	CLASSE_8
000279991800016	41.2253390995	18	CLASSE_8
000280221100006	22.4090336387	18	CLASSE_8
000281274000010	42.5080469412	18	CLASSE_8
000285155600008	27.0097538378	18	CLASSE_8
000288989600016	44.6628527795	18	CLASSE_8
000289081300013	26.4125404597	18	CLASSE_8
000293950300020	19.5255399308	18	CLASSE_8
000295392700002	48.7270318723	18	CLASSE_8
000295828200006	27.2117299431	18	CLASSE_8
000299381200012	42.7065489549	18	CLASSE_8
000302161500002	59.7087031208	18	CLASSE_8
000307693000016	29.7003998754	18	CLASSE_8
000311929600001	12.870147967	18	CLASSE_8
000312480900010	31.4229201112	18	CLASSE_8
000252644300021	21.9353228526	17	CLASSE_8
000254106400006	24.0691145462	17	CLASSE_8
000254384900018	37.9396460324	17	CLASSE_8
000254394000052	27.929219928	17	CLASSE_8
000257602700006	51.8856126841	17	CLASSE_8
000257641400018	33.5661351891	17	CLASSE_8
000257708000042	43.3143126411	17	CLASSE_8
000258254300007	39.2996943956	17	CLASSE_8
000259887800010	27.6139366108	17	CLASSE_8
000261265200003	33.8896708576	17	CLASSE_8
000263342200006	41.6967600105	17	CLASSE_8
000264095900006	64.7317439315	17	CLASSE_8
000264220800015	37.9310588157	17	CLASSE_8
000265008200014	39.8855680988	17	CLASSE_8
000267153500006	55.3690420851	17	CLASSE_8
000267440700014	50.3522779002	17	CLASSE_8
000269560800001	43.6497428427	17	CLASSE_8
000272437500018	44.1502594817	17	CLASSE_8
000275656200011	31.9672006211	17	CLASSE_8
000275935300005	21.1658017343	17	CLASSE_8
000287144300001	27.3989846816	17	CLASSE_8
000289135600024	28.9830840679	17	CLASSE_8
000293946900003	43.3588431769	17	CLASSE_8
000294182200002	20.0989545509	17	CLASSE_8
000299121800007	19.6200562955	17	CLASSE_8
000299320400005	48.8530521664	17	CLASSE_8
000299974900004	45.0165777959	17	CLASSE_8
000303094100002	59.3277447565	17	CLASSE_8
000306267900001	36.364618519	17	CLASSE_8
000253359800014	34.4098092612	16	CLASSE_8
000253485300012	22.1541463238	16	CLASSE_8
000254589900006	43.0862642636	16	CLASSE_8
000257221500010	40.3025024886	16	CLASSE_8
000258944800009	35.4627188991	16	CLASSE_8
000262971000008	38.5802850502	16	CLASSE_8
000264807400006	31.146714909	16	CLASSE_8
000265063000002	7.1767191991	16	CLASSE_8
000266615700021	61.787061409	16	CLASSE_8
000266794600004	54.4256497461	16	CLASSE_8
000267019700038	26.354900315	16	CLASSE_8
000276624200021	55.5157223533	16	CLASSE_8
000280784100003	57.4517495733	16	CLASSE_8
000285036500005	45.6929059136	16	CLASSE_8
000286025500006	48.0567798781	16	CLASSE_8
000291139300007	45.4490722983	16	CLASSE_8
000291197000002	43.5506276919	16	CLASSE_8
000295637100001	33.0458718705	16	CLASSE_8
000299858800006	28.0008379249	16	CLASSE_8
000302620800003	30.7866116786	16	CLASSE_8
000304577300008	36.1168396648	16	CLASSE_8
000305352100008	38.7048107111	16	CLASSE_8
000306551000026	37.7187986652	16	CLASSE_8
000256957700007	39.9770150368	15	CLASSE_9
000258105000015	43.00692935	15	CLASSE_9
000263275100032	60.6823857539	15	CLASSE_9
000264220800006	53.4489527428	15	CLASSE_9
000271169000015	38.0523039564	15	CLASSE_9
000271308200003	38.187936495	15	CLASSE_9
000276423800011	9.6199008576	15	CLASSE_9
000276501600006	38.4753091052	15	CLASSE_9
000281435800004	35.3442483119	15	CLASSE_9
000281563500024	52.7537480673	15	CLASSE_9
000284683000007	23.6828417746	15	CLASSE_9
000284755600004	31.3496564162	15	CLASSE_9
000290212100017	53.445331649	15	CLASSE_9
000295996100008	52.3570952352	15	CLASSE_9
000297140700023	24.4697482903	15	CLASSE_9
000299498100008	46.1013870716	15	CLASSE_9
000299858800002	22.3831881284	15	CLASSE_9
000299858800003	39.9448615847	15	CLASSE_9
000299858900002	28.1099020779	15	CLASSE_9
000303229300017	30.1712409024	15	CLASSE_9
000304292200006	30.8543219001	15	CLASSE_9
000305749000001	42.6873199159	15	CLASSE_9
000309213600009	53.2533897046	15	CLASSE_9
000252940700015	27.9062776166	14	CLASSE_9
000255408400008	45.0776205865	14	CLASSE_9
000258200300011	48.0127766555	14	CLASSE_9
000262381900002	51.6230389131	14	CLASSE_9
000262597600014	24.928113394	14	CLASSE_9
000263120300028	22.0994764702	14	CLASSE_9
000265006700020	74.1942995333	14	CLASSE_9
000265656200015	41.2826639857	14	CLASSE_9
000269032100018	31.5046225786	14	CLASSE_9
000271041000005	36.7738494647	14	CLASSE_9
000271852700004	49.0082345972	14	CLASSE_9
000274925700015	46.6933421875	14	CLASSE_9
000276123600006	48.315268727	14	CLASSE_9
000281816700005	27.2227433428	14	CLASSE_9
000284444200002	38.3272693652	14	CLASSE_9
000284792300003	32.3459069841	14	CLASSE_9
000285235300011	47.7311037809	14	CLASSE_9
000289137200001	39.9684334438	14	CLASSE_9
000293932100005	27.0085943864	14	CLASSE_9
000294095300001	58.1850359871	14	CLASSE_9
000296396700016	32.9741268608	14	CLASSE_9
000252334200003	41.9954836912	13	CLASSE_9
000255322600003	31.7611532014	13	CLASSE_9
000256807100002	33.9981974655	13	CLASSE_9
000257025000005	30.483839108	13	CLASSE_9
000258695200005	37.9983222369	13	CLASSE_9
000260508700011	66.9189445188	13	CLASSE_9
000263295400044	26.5820154626	13	CLASSE_9
000267783600003	36.1838980721	13	CLASSE_9
000271366300003	27.7169237311	13	CLASSE_9
000275309700017	35.8841886266	13	CLASSE_9
000275932900006	51.060798063	13	CLASSE_9
000284162900017	43.8840354418	13	CLASSE_9
000284792300012	46.1925345412	13	CLASSE_9
000285807200003	41.1187276673	13	CLASSE_9
000286025500005	41.5076459775	13	CLASSE_9
000296951400023	65.1902257212	13	CLASSE_9
000306826000007	45.7615386766	13	CLASSE_9
000250997900013	38.9739485674	12	CLASSE_9
000251869400020	17.3019218324	12	CLASSE_9
000252608800008	33.0282417537	12	CLASSE_9
000252915200018	37.0626695709	12	CLASSE_9
000264015900025	32.0313017994	12	CLASSE_9
000264807400007	40.1739268936	12	CLASSE_9
000266412800004	57.0389596326	12	CLASSE_9
000270331000001	45.7972457023	12	CLASSE_9
000280136100002	56.0397038192	12	CLASSE_9
000282041000003	28.4895194576	12	CLASSE_9
000298876100007	43.01166774	12	CLASSE_9
000254611400003	37.5426487218	11	CLASSE_9
000257958700004	50.4275222412	11	CLASSE_9
000263120300013	18.5383790554	11	CLASSE_9
000263747500010	57.758627551	11	CLASSE_9
000265063000003	32.9280734443	11	CLASSE_9
000271963600010	31.4753239897	11	CLASSE_9
000272408100008	61.1696355316	11	CLASSE_9
000274130700020	51.9607411097	11	CLASSE_9
000275779700007	57.9941146241	11	CLASSE_9
000284683000006	29.2811285373	11	CLASSE_9
000284939900016	55.0758473338	11	CLASSE_9
000286025300009	63.3726701797	11	CLASSE_9
000286164500007	53.2354596521	11	CLASSE_9
000290590300020	22.4135824151	11	CLASSE_9
000291777900002	53.9097691487	11	CLASSE_9
000298572600005	42.3145757825	11	CLASSE_9
000253403900018	43.4293738938	10	CLASSE_9
000254611400002	46.3529554484	10	CLASSE_9
000254682300005	47.7101048084	10	CLASSE_9
000255523800022	26.0721768552	10	CLASSE_9
000259756200017	28.1931269852	10	CLASSE_9
000260694400011	33.92991241	10	CLASSE_9
000265176700008	61.1858943178	10	CLASSE_9
000266412900004	16.6481543798	10	CLASSE_9
000268683800003	42.4842483269	10	CLASSE_9
000274177300010	33.55537829	10	CLASSE_9
000281665500025	9.2807563285	10	CLASSE_9
000283530200008	36.2748786236	10	CLASSE_9
000288569600028	50.5579567176	10	CLASSE_9
000289958700016	24.6343101086	10	CLASSE_9
000306893800028	49.9978061878	10	CLASSE_9
000307170300007	37.9411954543	10	CLASSE_9
000308712000005	26.3715916464	10	CLASSE_9
000251406000012	35.6251720745	9	CLASSE_10
000253624900008	38.4971662778	9	CLASSE_10
000254261000005	12.9412055355	9	CLASSE_10
000256395500006	39.3056920313	9	CLASSE_10
000260293100011	59.8997664309	9	CLASSE_10
000261525000004	46.6616691538	9	CLASSE_10
000263866700014	39.1816177149	9	CLASSE_10
000270478700012	62.0574322686	9	CLASSE_10
000275790500033	34.1327968957	9	CLASSE_10
000280628500012	14.8760708332	9	CLASSE_10
000285980000022	29.6166427427	9	CLASSE_10
000299858800011	14.0390577385	9	CLASSE_10
000253331300016	32.497044453	8	CLASSE_10
000253593900014	47.8037578006	8	CLASSE_10
000263863500002	13.4198521528	8	CLASSE_10
000273736400015	38.2664961651	8	CLASSE_10
000273805400002	36.7920297956	8	CLASSE_10
000278426000006	41.9612014212	8	CLASSE_10
000284017400018	47.6900433784	8	CLASSE_10
000286164400004	53.4091654899	8	CLASSE_10
000291694000010	51.2318886259	8	CLASSE_10
000294327400004	64.6315391154	8	CLASSE_10
000254183700016	26.538315424	7	CLASSE_10
000257210300002	52.66341252	7	CLASSE_10
000257838300002	46.5342713029	7	CLASSE_10
000266876200005	24.9450510084	7	CLASSE_10
000271099100007	18.8506368152	7	CLASSE_10
000275935300006	24.3545341913	7	CLASSE_10
000279767600003	40.1199546253	7	CLASSE_10
000290191100011	20.2613744604	7	CLASSE_10
000251369400012	14.4784900518	6	CLASSE_10
000261549300013	59.5971043144	6	CLASSE_10
000261728100012	52.6295127757	6	CLASSE_10
000264130700023	42.0739757583	6	CLASSE_10
000285235300027	45.8026522	6	CLASSE_10
000287271400048	39.5821395677	6	CLASSE_10
000289290400009	47.2773571768	6	CLASSE_10
000307170300004	47.6112647596	6	CLASSE_10
000307170300008	41.6516718142	6	CLASSE_10
000257210300009	26.7281940065	5	CLASSE_10
000258288100016	46.706444729	5	CLASSE_10
000260868300025	12.1745065096	5	CLASSE_10
000266413000008	50.2325586937	5	CLASSE_10
000274772600009	28.6572403305	5	CLASSE_10
000279581000024	41.3021569286	5	CLASSE_10
000288293000007	29.6060718069	5	CLASSE_10
000306449100020	49.2497939721	5	CLASSE_10
000258121900009	39.8062459936	4	CLASSE_10
000258121900022	49.9515207241	4	CLASSE_10
000259579300003	11.3623553321	4	CLASSE_10
000259905900012	28.8974646346	4	CLASSE_10
000284017300039	59.5128605353	4	CLASSE_10
000302517700010	31.3107585908	4	CLASSE_10
000306877100027	13.9595541226	4	CLASSE_10
000311816100009	11.5432358017	4	CLASSE_10
000272408300004	13.3152601548	3	CLASSE_10
000280221100007	21.4250605476	3	CLASSE_10
000291520200010	23.8932812251	3	CLASSE_10
000311615100035	34.3036312255	3	CLASSE_10
