# Supplementary material for: Analysing Institutions Interdisciplinarity by Extensive Use of Rao-Stirling Diversity Index
Source: PLoS One. 2017 Jan 23;12(1):e0170296. doi: 10.1371/journal.pone.0170296 (PMC5256946; doi:10.1371/journal.pone.0170296)
Supplement: S1 Table — Three year citation window. (ZIP) [file pone.0170296.s003.zip › S3_TABLE/AVERAGE.csv]

	STW*100	STW*100 centred	NB citation average
AIX-MARSEILLE	36.5106765987	-3.7394291569	35.2829808661
BOURGOGNE	40.6811582569	0.4310525013	26.3481012658
GRENOBLE1	41.0804820064	0.8303762508	34.6285714286
NANTES	43.0795586919	2.8294529363	27.9701492537
PARIS5	40.0511744397	-0.1989313159	33.7077669903
PARIS6	38.5753582868	-1.6747474688	37.3925233645
PARIS7	41.7449599243	1.4948541687	31.7642585551
STRASBOURG	38.5303206248	-1.7197851308	38.1923076923
