# Supplementary material for: Analysing Institutions Interdisciplinarity by Extensive Use of Rao-Stirling Diversity Index
Source: PLoS One. 2017 Jan 23;12(1):e0170296. doi: 10.1371/journal.pone.0170296 (PMC5256946; doi:10.1371/journal.pone.0170296)
Supplement: S2 Table — (ZIP) [file pone.0170296.s005.zip]

Archive with 7 entries (6 files):
- VOSviewer_files/
- VOSviewer_files/label_catcode.csv
- VOSviewer_files/category_network.txt
- VOSviewer_files/color_red-blue.txt
- VOSviewer_files/label_PARIS7.csv
- VOSviewer_files/label_STRAS.csv
- VOSviewer_files/label_AIXM.csv
