# Supplementary material for: Analysing Institutions Interdisciplinarity by Extensive Use of Rao-Stirling Diversity Index
Source: PLoS One. 2017 Jan 23;12(1):e0170296. doi: 10.1371/journal.pone.0170296 (PMC5256946; doi:10.1371/journal.pone.0170296)
Supplement: S2 Table — (ZIP) [file pone.0170296.s005.zip › VOSviewer_files/label_catcode.csv]

id	label
AA	ACOUSTICS
AC	AUTOMATION & CONTROL SYSTEMS
AD	AGRICULTURE, DAIRY & ANIMAL SCIENCE
AE	AGRICULTURAL ENGINEERING
AF	AGRICULTURAL ECONOMICS & POLICY
AH	AGRICULTURE, MULTIDISCIPLINARY
AI	ENGINEERING, AEROSPACE
AM	AGRONOMY
AQ	ALLERGY
AY	ANATOMY & MORPHOLOGY
AZ	ANDROLOGY
BA	ANESTHESIOLOGY
BD	BIODIVERSITY CONSERVATION
BF	ANTHROPOLOGY
BI	ARCHAEOLOGY
BK	ARCHITECTURE
BM	AREA STUDIES
BP	ART
BQ	HUMANITIES, MULTIDISCIPLINARY
BU	ASTRONOMY & ASTROPHYSICS
BV	PSYCHOLOGY, BIOLOGICAL
CN	BEHAVIORAL SCIENCES
CO	BIOCHEMICAL RESEARCH METHODS
CQ	BIOCHEMISTRY & MOLECULAR BIOLOGY
CT	CELL & TISSUE ENGINEERING
CU	BIOLOGY
DA	BIOPHYSICS
DB	BIOTECHNOLOGY & APPLIED MICROBIOLOGY
DE	PLANT SCIENCES
DI	BUSINESS
DK	BUSINESS, FINANCE
DM	ONCOLOGY
DQ	CARDIAC & CARDIOVASCULAR SYSTEMS
DR	CELL BIOLOGY
DS	CRITICAL CARE MEDICINE
DT	THERMODYNAMICS
DW	CHEMISTRY, APPLIED
DX	CHEMISTRY, MEDICINAL
DY	CHEMISTRY, MULTIDISCIPLINARY
EA	CHEMISTRY, ANALYTICAL
EC	CHEMISTRY, INORGANIC & NUCLEAR
EE	CHEMISTRY, ORGANIC
EI	CHEMISTRY, PHYSICAL
EN	CULTURAL STUDIES
EO	CLASSICS
EP	COMPUTER SCIENCE, ARTIFICIAL INTELLIGENCE
EQ	PSYCHOLOGY, CLINICAL
ER	COMPUTER SCIENCE, CYBERNETICS
ES	COMPUTER SCIENCE, HARDWARE & ARCHITECTURE
ET	COMPUTER SCIENCE, INFORMATION SYSTEMS
EU	COMMUNICATION
EV	COMPUTER SCIENCE, INTERDISCIPLINARY APPLICATIONS
EW	COMPUTER SCIENCE, SOFTWARE ENGINEERING
EX	COMPUTER SCIENCE, THEORY & METHODS
FA	CONSTRUCTION & BUILDING TECHNOLOGY
FE	CRIMINOLOGY & PENOLOGY
FF	EMERGENCY MEDICINE
FI	CRYSTALLOGRAPHY
FS	DANCE
FU	DEMOGRAPHY
FY	DENTISTRY, ORAL SURGERY & MEDICINE
GA	DERMATOLOGY
GC	GEOCHEMISTRY & GEOPHYSICS
GM	SUBSTANCE ABUSE
GU	ECOLOGY
GY	ECONOMICS
HA	EDUCATION & EDUCATIONAL RESEARCH
HB	EDUCATION, SCIENTIFIC DISCIPLINES
HE	EDUCATION, SPECIAL
HF	ETHICS
HI	PSYCHOLOGY, EDUCATIONAL
HL	HEALTH CARE SCIENCES & SERVICES
HQ	ELECTROCHEMISTRY
HT	EVOLUTIONARY BIOLOGY
HY	DEVELOPMENTAL BIOLOGY
IA	ENDOCRINOLOGY & METABOLISM
ID	ENERGY & FUELS
IF	ENGINEERING, MULTIDISCIPLINARY
IG	ENGINEERING, BIOMEDICAL
IH	ENGINEERING, ENVIRONMENTAL
II	ENGINEERING, CHEMICAL
IJ	ENGINEERING, INDUSTRIAL
IK	ENGINEERING, MANUFACTURING
IL	ENGINEERING, MARINE
IM	ENGINEERING, CIVIL
IO	ENGINEERING, OCEAN
IP	ENGINEERING, PETROLEUM
IQ	ENGINEERING, ELECTRICAL & ELECTRONIC
IU	ENGINEERING, MECHANICAL
IX	ENGINEERING, GEOLOGICAL
IY	ENTOMOLOGY
JA	ENVIRONMENTAL SCIENCES
JB	ENVIRONMENTAL STUDIES
JI	ERGONOMICS
JM	ETHNIC STUDIES
JO	FAMILY STUDIES
JS	FILM, RADIO, TELEVISION
JU	FISHERIES
JW	FOLKLORE
JY	FOOD SCIENCE & TECHNOLOGY
KA	FORESTRY
KI	GASTROENTEROLOGY & HEPATOLOGY
KM	GENETICS & HEREDITY
KU	GEOGRAPHY
KV	GEOGRAPHY, PHYSICAL
KY	GEOLOGY
LE	GEOSCIENCES, MULTIDISCIPLINARY
LI	GERIATRICS & GERONTOLOGY
LJ	GERONTOLOGY
LQ	HEALTH POLICY & SERVICES
MA	HEMATOLOGY
MC	MATHEMATICAL & COMPUTATIONAL BIOLOGY
ML	PRIMARY HEALTH CARE
MM	HISTORY
MQ	HISTORY & PHILOSOPHY OF SCIENCE
MR	HISTORY OF SOCIAL SCIENCES
MU	HORTICULTURE
MW	HOSPITALITY, LEISURE, SPORT & TOURISM
MY	PSYCHOLOGY, DEVELOPMENTAL
NE	PUBLIC, ENVIRONMENTAL & OCCUPATIONAL HEALTH
NI	IMMUNOLOGY
NM	INDUSTRIAL RELATIONS & LABOR
NN	INFECTIOUS DISEASES
NQ	PSYCHOLOGY, APPLIED
NS	NANOSCIENCE & NANOTECHNOLOGY
NU	INFORMATION SCIENCE & LIBRARY SCIENCE
OA	INSTRUMENTS & INSTRUMENTATION
OE	INTERNATIONAL RELATIONS
OI	INTEGRATIVE & COMPLEMENTARY MEDICINE
OM	LAW
OO	MEDICAL ETHICS
OP	MEDICINE, LEGAL
OR	ASIAN STUDIES
OT	LINGUISTICS
OU	LIMNOLOGY
OX	LITERARY THEORY & CRITICISM
OY	LANGUAGE & LINGUISTICS
OZ	LITERARY REVIEWS
PA	LITERATURE
PC	MANAGEMENT
PD	LITERATURE, AFRICAN, AUSTRALIAN, CANADIAN
PE	OPERATIONS RESEARCH & MANAGEMENT SCIENCE
PF	LITERATURE, AMERICAN
PG	LITERATURE, BRITISH ISLES
PH	LITERATURE, GERMAN, DUTCH, SCANDINAVIAN
PI	MARINE & FRESHWATER BIOLOGY
PJ	MATERIALS SCIENCE, PAPER & WOOD
PK	MATERIALS SCIENCE, CERAMICS
PM	MATERIALS SCIENCE, MULTIDISCIPLINARY
PN	MATHEMATICS, APPLIED
PO	MATHEMATICS, INTERDISCIPLINARY APPLICATIONS
PQ	MATHEMATICS
PS	SOCIAL SCIENCES, MATHEMATICAL METHODS
PT	MEDICAL INFORMATICS
PU	MECHANICS
PW	MEDICAL LABORATORY TECHNOLOGY
PY	MEDICINE, GENERAL & INTERNAL
PZ	METALLURGY & METALLURGICAL ENGINEERING
QA	MEDICINE, RESEARCH & EXPERIMENTAL
QC	LITERATURE, ROMANCE
QD	LITERATURE, SLAVIC
QE	MATERIALS SCIENCE, BIOMATERIALS
QF	MATERIALS SCIENCE, CHARACTERIZATION & TESTING
QG	MATERIALS SCIENCE, COATINGS & FILMS
QH	MATERIALS SCIENCE, COMPOSITES
QJ	MATERIALS SCIENCE, TEXTILES
QK	MEDIEVAL & RENAISSANCE STUDIES
QQ	METEOROLOGY & ATMOSPHERIC SCIENCES
QU	MICROBIOLOGY
RA	MICROSCOPY
RB	ROBOTICS
RE	MINERALOGY
RO	MULTIDISCIPLINARY SCIENCES
RP	MUSIC
RQ	MYCOLOGY
RT	CLINICAL NEUROLOGY
RU	NEUROSCIENCES
RX	NEUROIMAGING
RY	NUCLEAR SCIENCE & TECHNOLOGY
RZ	NURSING
SA	NUTRITION & DIETETICS
SD	OBSTETRICS & GYNECOLOGY
SI	OCEANOGRAPHY
SR	REMOTE SENSING
SU	OPHTHALMOLOGY
SY	OPTICS
TA	ORNITHOLOGY
TC	ORTHOPEDICS
TD	OTORHINOLARYNGOLOGY
TE	PALEONTOLOGY
TI	PARASITOLOGY
TM	PATHOLOGY
TQ	PEDIATRICS
TU	PHARMACOLOGY & PHARMACY
UA	PHILOSOPHY
UB	PHYSICS, APPLIED
UE	IMAGING SCIENCE & PHOTOGRAPHIC TECHNOLOGY
UF	PHYSICS, FLUIDS & PLASMAS
UH	PHYSICS, ATOMIC, MOLECULAR & CHEMICAL
UI	PHYSICS, MULTIDISCIPLINARY
UK	PHYSICS, CONDENSED MATTER
UM	PHYSIOLOGY
UN	PHYSICS, NUCLEAR
UP	PHYSICS, PARTICLES & FIELDS
UQ	PLANNING & DEVELOPMENT
UR	PHYSICS, MATHEMATICAL
UT	POETRY
UU	POLITICAL SCIENCE
UY	POLYMER SCIENCE
VE	PSYCHIATRY
VI	PSYCHOLOGY
VJ	PSYCHOLOGY, MULTIDISCIPLINARY
VM	PUBLIC ADMINISTRATION
VP	PSYCHOLOGY, PSYCHOANALYSIS
VS	PSYCHOLOGY, MATHEMATICAL
VX	PSYCHOLOGY, EXPERIMENTAL
VY	RADIOLOGY, NUCLEAR MEDICINE & MEDICAL IMAGING
WC	REHABILITATION
WE	RESPIRATORY SYSTEM
WF	REPRODUCTIVE BIOLOGY
WH	RHEUMATOLOGY
WM	SOCIAL ISSUES
WQ	PSYCHOLOGY, SOCIAL
WU	SOCIAL SCIENCES, INTERDISCIPLINARY
WV	SOCIAL SCIENCES, BIOMEDICAL
WY	SOCIAL WORK
XA	SOCIOLOGY
XE	SOIL SCIENCE
XQ	SPECTROSCOPY
XW	SPORT SCIENCES
XY	STATISTICS & PROBABILITY
YA	SURGERY
YE	TELECOMMUNICATIONS
YG	THEATER
YI	RELIGION
YO	TOXICOLOGY
YP	TRANSPLANTATION
YQ	TRANSPORTATION
YR	TRANSPORTATION SCIENCE & TECHNOLOGY
YU	TROPICAL MEDICINE
YY	URBAN STUDIES
ZA	UROLOGY & NEPHROLOGY
ZC	VETERINARY SCIENCES
ZD	PERIPHERAL VASCULAR DISEASE
ZE	VIROLOGY
ZK	'WOMEN''S STUDIES'
ZM	ZOOLOGY
ZQ	MINING & MINERAL PROCESSING
ZR	WATER RESOURCES
