# Supplementary material for: Analysing Institutions Interdisciplinarity by Extensive Use of Rao-Stirling Diversity Index
Source: PLoS One. 2017 Jan 23;12(1):e0170296. doi: 10.1371/journal.pone.0170296 (PMC5256946; doi:10.1371/journal.pone.0170296)
Supplement: S2 Table — (ZIP) [file pone.0170296.s005.zip › VOSviewer_files/category_network.txt]

AA	AC	0.5459
AA	AD	0.046
AA	AE	0.0944
AA	AF	0.0183
AA	AH	0.0741
AA	AI	0.6059
AA	AM	0.0356
AA	AQ	0.0372
AA	AY	0.2105
AA	AZ	0.1973
AA	BA	0.1297
AA	BD	0.0363
AA	BF	0.0645
AA	BI	0.032
AA	BK	0.1694
AA	BM	0.0111
AA	BP	0.1234
AA	BQ	0.0836
AA	BU	0.021
AA	BV	0.1633
AA	CN	0.1601
AA	CO	0.1505
AA	CQ	0.1018
AA	CT	0.1459
AA	CU	0.1826
AA	DA	0.1549
AA	DB	0.119
AA	DE	0.0374
AA	DI	0.0178
AA	DK	0.0071
AA	DM	0.1617
AA	DQ	0.1763
AA	DR	0.0951
AA	DS	0.1408
AA	DT	0.425
AA	DW	0.1471
AA	DX	0.1282
AA	DY	0.2145
AA	EA	0.1203
AA	EC	0.1306
AA	EE	0.1146
AA	EI	0.2019
AA	EN	0.0265
AA	EO	0.0046
AA	EP	0.5046
AA	EQ	0.0679
AA	ER	0.5279
AA	ES	0.5545
AA	ET	0.4671
AA	EU	0.0418
AA	EV	0.6332
AA	EW	0.3876
AA	EX	0.4175
AA	FA	0.2247
AA	FE	0.0257
AA	FF	0.1498
AA	FI	0.1784
AA	FS	0.1726
AA	FU	0.0407
AA	FY	0.0682
AA	GA	0.0732
AA	GC	0.0796
AA	GM	0.0682
AA	GU	0.0475
AA	GY	0.0163
AA	HA	0.0466
AA	HB	0.1116
AA	HE	0.0748
AA	HF	0.0504
AA	HI	0.0502
AA	HL	0.1104
AA	HQ	0.1838
AA	HT	0.0605
AA	HY	0.1023
AA	IA	0.1479
AA	ID	0.2076
AA	IF	0.7186
AA	IG	0.5098
AA	IH	0.1232
AA	II	0.198
AA	IJ	0.2256
AA	IK	0.3785
AA	IL	0.61
AA	IM	0.3008
AA	IO	0.3746
AA	IP	0.1302
AA	IQ	0.7161
AA	IU	0.7715
AA	IX	0.1492
AA	IY	0.0423
AA	JA	0.1122
AA	JB	0.047
AA	JI	0.1232
AA	JM	0.0331
AA	JO	0.0374
AA	JS	0.0307
AA	JU	0.0443
AA	JW	0.017
AA	JY	0.0717
AA	KA	0.0343
AA	KI	0.1273
AA	KM	0.1092
AA	KU	0.0323
AA	KV	0.0591
AA	KY	0.0344
AA	LE	0.0709
AA	LI	0.1573
AA	LJ	0.0806
AA	LQ	0.0668
AA	MA	0.1308
AA	MC	0.242
AA	ML	0.1198
AA	MM	0.0087
AA	MQ	0.0974
AA	MR	0.0148
AA	MU	0.0333
AA	MW	0.0415
AA	MY	0.0827
AA	NE	0.1139
AA	NI	0.0616
AA	NM	0.0127
AA	NN	0.046
AA	NQ	0.0372
AA	NS	0.2824
AA	NU	0.088
AA	OA	0.5647
AA	OE	0.0103
AA	OI	0.1303
AA	OM	0.0163
AA	OO	0.0971
AA	OP	0.1166
AA	OR	0.0231
AA	OT	0.1936
AA	OU	0.0843
AA	OX	0.0322
AA	OY	0.1377
AA	OZ	0.0565
AA	PA	0.0294
AA	PC	0.0232
AA	PD	0.0059
AA	PE	0.2346
AA	PF	0.0016
AA	PG	0.0044
AA	PH	0.0282
AA	PI	0.0596
AA	PJ	0.1051
AA	PK	0.2167
AA	PM	0.2768
AA	PN	0.2613
AA	PO	0.5302
AA	PQ	0.0742
AA	PS	0.045
AA	PT	0.3225
AA	PU	0.7378
AA	PW	0.1996
AA	PY	0.2178
AA	PZ	0.1898
AA	QA	0.1792
AA	QC	0.0434
AA	QD	0.0189
AA	QE	0.2063
AA	QF	0.5175
AA	QG	0.2436
AA	QH	0.3213
AA	QJ	0.1847
AA	QK	0.0103
AA	QQ	0.0606
AA	QU	0.0469
AA	RA	0.2722
AA	RB	0.4609
AA	RE	0.0751
AA	RO	0.2445
AA	RP	0.2221
AA	RQ	0.0543
AA	RT	0.1884
AA	RU	0.1828
AA	RX	0.3875
AA	RY	0.3262
AA	RZ	0.1144
AA	SA	0.1109
AA	SD	0.4254
AA	SI	0.0938
AA	SR	0.2608
AA	SU	0.0579
AA	SY	0.3343
AA	TA	0.0378
AA	TC	0.1207
AA	TD	0.2608
AA	TE	0.0268
AA	TI	0.0475
AA	TM	0.1653
AA	TQ	0.2269
AA	TU	0.1666
AA	UA	0.042
AA	UB	0.3608
AA	UE	0.6232
AA	UF	0.3391
AA	UH	0.158
AA	UI	0.2268
AA	UK	0.2505
AA	UM	0.1838
AA	UN	0.1052
AA	UP	0.0503
AA	UQ	0.0211
AA	UR	0.2912
AA	UT	0.0015
AA	UU	0.0074
AA	UY	0.1464
AA	VE	0.1056
AA	VI	0.1664
AA	VJ	0.117
AA	VM	0.017
AA	VP	0.0359
AA	VS	0.1114
AA	VX	0.1735
AA	VY	0.7482
AA	WC	0.1591
AA	WE	0.1362
AA	WF	0.2162
AA	WH	0.0821
AA	WM	0.0719
AA	WQ	0.0366
AA	WU	0.0776
AA	WV	0.0723
AA	WY	0.0305
AA	XA	0.0215
AA	XE	0.0384
AA	XQ	0.2115
AA	XW	0.1174
AA	XY	0.1165
AA	YA	0.1876
AA	YE	0.5544
AA	YG	0.0098
AA	YI	0.028
AA	YO	0.1298
AA	YP	0.1165
AA	YQ	0.0633
AA	YR	0.5147
AA	YU	0.0532
AA	YY	0.0235
AA	ZA	0.116
AA	ZC	0.0599
AA	ZD	0.1975
AA	ZE	0.047
AA	ZK	0.1194
AA	ZM	0.093
AA	ZQ	0.1744
AA	ZR	0.106
AC	AD	0.0132
AC	AE	0.0865
AC	AF	0.0302
AC	AH	0.0549
AC	AI	0.784
AC	AM	0.0226
AC	AQ	0.006
AC	AY	0.0402
AC	AZ	0.015
AC	BA	0.0145
AC	BD	0.0148
AC	BF	0.0184
AC	BI	0.0246
AC	BK	0.1408
AC	BM	0.0144
AC	BP	0.1673
AC	BQ	0.0659
AC	BU	0.0192
AC	BV	0.0301
AC	CN	0.0296
AC	CO	0.1133
AC	CQ	0.0365
AC	CT	0.0322
AC	CU	0.0624
AC	DA	0.0624
AC	DB	0.0667
AC	DE	0.0192
AC	DI	0.0631
AC	DK	0.0271
AC	DM	0.0161
AC	DQ	0.0092
AC	DR	0.027
AC	DS	0.0138
AC	DT	0.2355
AC	DW	0.0809
AC	DX	0.0416
AC	DY	0.0986
AC	EA	0.1512
AC	EC	0.0405
AC	EE	0.0265
AC	EI	0.1111
AC	EN	0.0174
AC	EO	0.0023
AC	EP	1.2998
AC	EQ	0.0108
AC	ER	1.3603
AC	ES	1.2531
AC	ET	1.046
AC	EU	0.0482
AC	EV	0.9212
AC	EW	0.882
AC	EX	0.9842
AC	FA	0.1405
AC	FE	0.0081
AC	FF	0.0094
AC	FI	0.0955
AC	FS	0.0351
AC	FU	0.0137
AC	FY	0.0098
AC	GA	0.0108
AC	GC	0.081
AC	GM	0.0127
AC	GU	0.0202
AC	GY	0.0402
AC	HA	0.0445
AC	HB	0.1107
AC	HE	0.0125
AC	HF	0.0256
AC	HI	0.0162
AC	HL	0.0412
AC	HQ	0.2009
AC	HT	0.0254
AC	HY	0.0229
AC	IA	0.0224
AC	ID	0.2062
AC	IF	0.8572
AC	IG	0.255
AC	IH	0.0841
AC	II	0.1807
AC	IJ	0.6879
AC	IK	0.8154
AC	IL	0.6395
AC	IM	0.2017
AC	IO	0.3181
AC	IP	0.1299
AC	IQ	1.4798
AC	IU	0.5287
AC	IX	0.0712
AC	IY	0.0182
AC	JA	0.0678
AC	JB	0.0524
AC	JI	0.154
AC	JM	0.0103
AC	JO	0.0053
AC	JS	0.0247
AC	JU	0.0135
AC	JW	0.0048
AC	JY	0.0439
AC	KA	0.0238
AC	KI	0.0099
AC	KM	0.0314
AC	KU	0.0407
AC	KV	0.0534
AC	KY	0.0163
AC	LE	0.0514
AC	LI	0.0238
AC	LJ	0.0122
AC	LQ	0.0144
AC	MA	0.0139
AC	MC	0.2636
AC	ML	0.0096
AC	MM	0.0092
AC	MQ	0.066
AC	MR	0.0215
AC	MU	0.0186
AC	MW	0.0383
AC	MY	0.0132
AC	NE	0.0225
AC	NI	0.0127
AC	NM	0.0254
AC	NN	0.0099
AC	NQ	0.031
AC	NS	0.224
AC	NU	0.1746
AC	OA	1.0607
AC	OE	0.0121
AC	OI	0.0289
AC	OM	0.0083
AC	OO	0.0124
AC	OP	0.042
AC	OR	0.0137
AC	OT	0.0297
AC	OU	0.0471
AC	OX	0.0097
AC	OY	0.0269
AC	OZ	0.0234
AC	PA	0.0273
AC	PC	0.0979
AC	PD	0.0095
AC	PE	0.8324
AC	PF	0.0012
AC	PG	0.0009
AC	PH	0.0038
AC	PI	0.0201
AC	PJ	0.0757
AC	PK	0.1631
AC	PM	0.2027
AC	PN	0.5382
AC	PO	0.6249
AC	PQ	0.1965
AC	PS	0.1076
AC	PT	0.3189
AC	PU	0.3691
AC	PW	0.0426
AC	PY	0.0181
AC	PZ	0.1507
AC	QA	0.0347
AC	QC	0.004
AC	QD	0.0055
AC	QE	0.0796
AC	QF	0.3248
AC	QG	0.2031
AC	QH	0.1873
AC	QJ	0.1345
AC	QK	0.0027
AC	QQ	0.0453
AC	QU	0.021
AC	RA	0.1954
AC	RB	1.4668
AC	RE	0.0488
AC	RO	0.1275
AC	RP	0.1062
AC	RQ	0.0266
AC	RT	0.0217
AC	RU	0.0374
AC	RX	0.0553
AC	RY	0.279
AC	RZ	0.0127
AC	SA	0.025
AC	SD	0.0093
AC	SI	0.0483
AC	SR	0.4781
AC	SU	0.014
AC	SY	0.4461
AC	TA	0.0129
AC	TC	0.0112
AC	TD	0.0159
AC	TE	0.0105
AC	TI	0.0189
AC	TM	0.0219
AC	TQ	0.0128
AC	TU	0.0389
AC	UA	0.0363
AC	UB	0.3765
AC	UE	0.8929
AC	UF	0.1938
AC	UH	0.0899
AC	UI	0.1711
AC	UK	0.1853
AC	UM	0.0366
AC	UN	0.1035
AC	UP	0.0453
AC	UQ	0.0459
AC	UR	0.2881
AC	UT	0.0001
AC	UU	0.0111
AC	UY	0.0817
AC	VE	0.0169
AC	VI	0.0318
AC	VJ	0.0341
AC	VM	0.0315
AC	VP	0.0052
AC	VS	0.0733
AC	VX	0.0378
AC	VY	0.1086
AC	WC	0.0296
AC	WE	0.0119
AC	WF	0.011
AC	WH	0.0089
AC	WM	0.0266
AC	WQ	0.0117
AC	WU	0.0692
AC	WV	0.0101
AC	WY	0.0068
AC	XA	0.0148
AC	XE	0.0264
AC	XQ	0.1756
AC	XW	0.0175
AC	XY	0.2803
AC	YA	0.0151
AC	YE	1.1512
AC	YG	0.0056
AC	YI	0.0074
AC	YO	0.0385
AC	YP	0.0119
AC	YQ	0.1368
AC	YR	1.0162
AC	YU	0.0137
AC	YY	0.0252
AC	ZA	0.0082
AC	ZC	0.0128
AC	ZD	0.0133
AC	ZE	0.0166
AC	ZK	0.0096
AC	ZM	0.0229
AC	ZQ	0.1486
AC	ZR	0.073
AD	AE	0.297
AD	AF	0.1759
AD	AH	0.7898
AD	AI	0.0146
AD	AM	0.257
AD	AQ	0.1328
AD	AY	0.4051
AD	AZ	0.5417
AD	BA	0.0606
AD	BD	0.1449
AD	BF	0.1282
AD	BI	0.0362
AD	BK	0.0302
AD	BM	0.0192
AD	BP	0.0445
AD	BQ	0.0725
AD	BU	0.0016
AD	BV	0.1684
AD	CN	0.2249
AD	CO	0.3466
AD	CQ	0.4154
AD	CT	0.3407
AD	CU	0.4827
AD	DA	0.3669
AD	DB	0.5162
AD	DE	0.2408
AD	DI	0.0082
AD	DK	0.0051
AD	DM	0.1819
AD	DQ	0.0753
AD	DR	0.3909
AD	DS	0.1013
AD	DT	0.0203
AD	DW	0.5094
AD	DX	0.3026
AD	DY	0.0976
AD	EA	0.1586
AD	EC	0.0386
AD	EE	0.0936
AD	EI	0.0498
AD	EN	0.0321
AD	EO	0.0029
AD	EP	0.0264
AD	EQ	0.0435
AD	ER	0.0298
AD	ES	0.0102
AD	ET	0.0359
AD	EU	0.0216
AD	EV	0.1305
AD	EW	0.0132
AD	EX	0.0202
AD	FA	0.0136
AD	FE	0.015
AD	FF	0.0429
AD	FI	0.0711
AD	FS	0.0589
AD	FU	0.0424
AD	FY	0.0544
AD	GA	0.1348
AD	GC	0.0117
AD	GM	0.0692
AD	GU	0.1911
AD	GY	0.0189
AD	HA	0.0155
AD	HB	0.0457
AD	HE	0.0465
AD	HF	0.0628
AD	HI	0.0209
AD	HL	0.0558
AD	HQ	0.0537
AD	HT	0.3153
AD	HY	0.4545
AD	IA	0.3829
AD	ID	0.0737
AD	IF	0.0343
AD	IG	0.1507
AD	IH	0.0984
AD	II	0.1079
AD	IJ	0.0143
AD	IK	0.0197
AD	IL	0.0187
AD	IM	0.0537
AD	IO	0.0138
AD	IP	0.0278
AD	IQ	0.0094
AD	IU	0.022
AD	IX	0.0057
AD	IY	0.2571
AD	JA	0.139
AD	JB	0.0592
AD	JI	0.0306
AD	JM	0.0247
AD	JO	0.0232
AD	JS	0.0129
AD	JU	0.2478
AD	JW	0.0176
AD	JY	0.8408
AD	KA	0.1124
AD	KI	0.1182
AD	KM	0.4681
AD	KU	0.0346
AD	KV	0.0531
AD	KY	0.0128
AD	LE	0.0322
AD	LI	0.2071
AD	LJ	0.0662
AD	LQ	0.0508
AD	MA	0.1877
AD	MC	0.3693
AD	ML	0.0792
AD	MM	0.01
AD	MQ	0.144
AD	MR	0.0157
AD	MU	0.312
AD	MW	0.0252
AD	MY	0.049
AD	NE	0.1417
AD	NI	0.2741
AD	NM	0.0097
AD	NN	0.2265
AD	NQ	0.0159
AD	NS	0.0411
AD	NU	0.0155
AD	OA	0.0564
AD	OE	0.0166
AD	OI	0.2866
AD	OM	0.0171
AD	OO	0.1079
AD	OP	0.2195
AD	OR	0.0117
AD	OT	0.0277
AD	OU	0.1017
AD	OX	0.0253
AD	OY	0.0102
AD	OZ	0.1442
AD	PA	0.0106
AD	PC	0.0058
AD	PD	0.0034
AD	PE	0.0131
AD	PF	0.0013
AD	PG	0.0021
AD	PH	0.0036
AD	PI	0.1938
AD	PJ	0.1451
AD	PK	0.012
AD	PM	0.0255
AD	PN	0.011
AD	PO	0.0494
AD	PQ	0.0026
AD	PS	0.0277
AD	PT	0.0943
AD	PU	0.0142
AD	PW	0.3229
AD	PY	0.1797
AD	PZ	0.0079
AD	QA	0.4145
AD	QC	0.0073
AD	QD	0.006
AD	QE	0.1599
AD	QF	0.0164
AD	QG	0.0136
AD	QH	0.015
AD	QJ	0.0952
AD	QK	0.0087
AD	QQ	0.0283
AD	QU	0.3826
AD	RA	0.3218
AD	RB	0.0214
AD	RE	0.0163
AD	RO	0.4678
AD	RP	0.0322
AD	RQ	0.4107
AD	RT	0.0899
AD	RU	0.1477
AD	RX	0.0584
AD	RY	0.04
AD	RZ	0.0583
AD	SA	0.5324
AD	SD	0.2753
AD	SI	0.0707
AD	SR	0.0292
AD	SU	0.0748
AD	SY	0.0158
AD	TA	0.1596
AD	TC	0.0365
AD	TD	0.0716
AD	TE	0.0351
AD	TI	0.412
AD	TM	0.278
AD	TQ	0.1505
AD	TU	0.3069
AD	UA	0.0249
AD	UB	0.0173
AD	UE	0.0378
AD	UF	0.0217
AD	UH	0.0372
AD	UI	0.0174
AD	UK	0.0145
AD	UM	0.3371
AD	UN	0.0047
AD	UP	0.0009
AD	UQ	0.03
AD	UR	0.019
AD	UT	0.0002
AD	UU	0.0074
AD	UY	0.0628
AD	VE	0.0789
AD	VI	0.0805
AD	VJ	0.079
AD	VM	0.0162
AD	VP	0.0219
AD	VS	0.0368
AD	VX	0.0614
AD	VY	0.0601
AD	WC	0.0535
AD	WE	0.121
AD	WF	0.7259
AD	WH	0.1012
AD	WM	0.0588
AD	WQ	0.0231
AD	WU	0.0501
AD	WV	0.0792
AD	WY	0.019
AD	XA	0.0317
AD	XE	0.1211
AD	XQ	0.1427
AD	XW	0.0801
AD	XY	0.0774
AD	YA	0.0623
AD	YE	0.0027
AD	YG	0.007
AD	YI	0.0187
AD	YO	0.3782
AD	YP	0.1318
AD	YQ	0.0148
AD	YR	0.0079
AD	YU	0.2434
AD	YY	0.0294
AD	ZA	0.1022
AD	ZC	1.1161
AD	ZD	0.1388
AD	ZE	0.285
AD	ZK	0.0712
AD	ZM	0.3845
AD	ZQ	0.015
AD	ZR	0.073
AE	AF	0.2079
AE	AH	0.8343
AE	AI	0.1449
AE	AM	0.6329
AE	AQ	0.0653
AE	AY	0.2065
AE	AZ	0.1666
AE	BA	0.0276
AE	BD	0.3446
AE	BF	0.1024
AE	BI	0.0912
AE	BK	0.4851
AE	BM	0.0615
AE	BP	0.2105
AE	BQ	0.0891
AE	BU	0.0098
AE	BV	0.0368
AE	CN	0.0633
AE	CO	0.5897
AE	CQ	0.4149
AE	CT	0.4769
AE	CU	0.4688
AE	DA	0.4082
AE	DB	1.2635
AE	DE	0.4362
AE	DI	0.0212
AE	DK	0.009
AE	DM	0.1302
AE	DQ	0.0427
AE	DR	0.2918
AE	DS	0.0623
AE	DT	0.5973
AE	DW	0.8299
AE	DX	0.3897
AE	DY	0.3934
AE	EA	0.4272
AE	EC	0.1903
AE	EE	0.2528
AE	EI	0.4125
AE	EN	0.0556
AE	EO	0.0048
AE	EP	0.0834
AE	EQ	0.012
AE	ER	0.059
AE	ES	0.039
AE	ET	0.0894
AE	EU	0.0213
AE	EV	0.3806
AE	EW	0.0491
AE	EX	0.0611
AE	FA	0.3536
AE	FE	0.0066
AE	FF	0.0249
AE	FI	0.2212
AE	FS	0.0322
AE	FU	0.0406
AE	FY	0.0487
AE	GA	0.0914
AE	GC	0.1267
AE	GM	0.0382
AE	GU	0.3717
AE	GY	0.0578
AE	HA	0.0169
AE	HB	0.0743
AE	HE	0.0102
AE	HF	0.0609
AE	HI	0.0049
AE	HL	0.0306
AE	HQ	0.5737
AE	HT	0.2861
AE	HY	0.2253
AE	IA	0.1721
AE	ID	1.305
AE	IF	0.3886
AE	IG	0.2727
AE	IH	1.2298
AE	II	1.099
AE	IJ	0.0934
AE	IK	0.1298
AE	IL	0.2772
AE	IM	0.8679
AE	IO	0.2533
AE	IP	0.7679
AE	IQ	0.0726
AE	IU	0.3069
AE	IX	0.1455
AE	IY	0.3718
AE	JA	1.0849
AE	JB	0.5308
AE	JI	0.0362
AE	JM	0.0141
AE	JO	0.0071
AE	JS	0.0076
AE	JU	0.2547
AE	JW	0.0297
AE	JY	0.7524
AE	KA	0.4184
AE	KI	0.0724
AE	KM	0.4308
AE	KU	0.1966
AE	KV	0.2691
AE	KY	0.1349
AE	LE	0.323
AE	LI	0.1102
AE	LJ	0.0258
AE	LQ	0.0247
AE	MA	0.1354
AE	MC	0.6573
AE	ML	0.0279
AE	MM	0.02
AE	MQ	0.1626
AE	MR	0.0227
AE	MU	0.5219
AE	MW	0.056
AE	MY	0.013
AE	NE	0.1828
AE	NI	0.1648
AE	NM	0.0112
AE	NN	0.1906
AE	NQ	0.008
AE	NS	0.2744
AE	NU	0.0341
AE	OA	0.2437
AE	OE	0.0566
AE	OI	0.2809
AE	OM	0.0285
AE	OO	0.07
AE	OP	0.2418
AE	OR	0.0273
AE	OT	0.0061
AE	OU	0.8228
AE	OX	0.0145
AE	OY	0.0051
AE	OZ	0.0842
AE	PA	0.008
AE	PC	0.02
AE	PD	0.0075
AE	PE	0.0756
AE	PF	0.0044
AE	PG	0.0018
AE	PH	0.0018
AE	PI	0.4094
AE	PJ	0.883
AE	PK	0.1896
AE	PM	0.2463
AE	PN	0.0385
AE	PO	0.1974
AE	PQ	0.0059
AE	PS	0.0485
AE	PT	0.1326
AE	PU	0.2075
AE	PW	0.2502
AE	PY	0.0938
AE	PZ	0.141
AE	QA	0.3669
AE	QC	0.0056
AE	QD	0.0037
AE	QE	0.3921
AE	QF	0.2029
AE	QG	0.218
AE	QH	0.2103
AE	QJ	0.5782
AE	QK	0.012
AE	QQ	0.3296
AE	QU	0.6046
AE	RA	0.3227
AE	RB	0.0592
AE	RE	0.2057
AE	RO	0.5395
AE	RP	0.0117
AE	RQ	0.6218
AE	RT	0.0409
AE	RU	0.0729
AE	RX	0.0148
AE	RY	0.2153
AE	RZ	0.023
AE	SA	0.3381
AE	SD	0.0532
AE	SI	0.2452
AE	SR	0.2843
AE	SU	0.0519
AE	SY	0.0808
AE	TA	0.1931
AE	TC	0.0239
AE	TD	0.0361
AE	TE	0.0991
AE	TI	0.2869
AE	TM	0.1672
AE	TQ	0.0615
AE	TU	0.314
AE	UA	0.0155
AE	UB	0.1615
AE	UE	0.2578
AE	UF	0.1167
AE	UH	0.264
AE	UI	0.0823
AE	UK	0.154
AE	UM	0.1871
AE	UN	0.0858
AE	UP	0.008
AE	UQ	0.1267
AE	UR	0.0609
AE	UT	0.0001
AE	UU	0.0244
AE	UY	0.3516
AE	VE	0.0348
AE	VI	0.0196
AE	VJ	0.0246
AE	VM	0.0888
AE	VP	0.0052
AE	VS	0.012
AE	VX	0.0104
AE	VY	0.0541
AE	WC	0.0146
AE	WE	0.0797
AE	WF	0.1307
AE	WH	0.0564
AE	WM	0.0555
AE	WQ	0.0058
AE	WU	0.0531
AE	WV	0.0386
AE	WY	0.0079
AE	XA	0.0484
AE	XE	0.681
AE	XQ	0.3867
AE	XW	0.0288
AE	XY	0.1649
AE	YA	0.033
AE	YE	0.0205
AE	YG	0.0065
AE	YI	0.0144
AE	YO	0.6047
AE	YP	0.0964
AE	YQ	0.0864
AE	YR	0.1404
AE	YU	0.1977
AE	YY	0.1464
AE	ZA	0.0511
AE	ZC	0.245
AE	ZD	0.0803
AE	ZE	0.3088
AE	ZK	0.0212
AE	ZM	0.2353
AE	ZQ	0.2806
AE	ZR	1.0002
AF	AH	0.3749
AF	AI	0.0231
AF	AM	0.2108
AF	AQ	0.0198
AF	AY	0.0356
AF	AZ	0.0444
AF	BA	0.0114
AF	BD	0.1962
AF	BF	0.1216
AF	BI	0.0346
AF	BK	0.2728
AF	BM	0.822
AF	BP	0.1025
AF	BQ	0.271
AF	BU	0.0028
AF	BV	0.0394
AF	CN	0.0482
AF	CO	0.0617
AF	CQ	0.0481
AF	CT	0.0335
AF	CU	0.0987
AF	DA	0.0401
AF	DB	0.1244
AF	DE	0.1187
AF	DI	0.4634
AF	DK	1.1458
AF	DM	0.0212
AF	DQ	0.0143
AF	DR	0.0337
AF	DS	0.0198
AF	DT	0.0518
AF	DW	0.2004
AF	DX	0.0541
AF	DY	0.0302
AF	EA	0.0591
AF	EC	0.0116
AF	EE	0.0197
AF	EI	0.0283
AF	EN	0.3008
AF	EO	0.0075
AF	EP	0.0497
AF	EQ	0.0298
AF	ER	0.0592
AF	ES	0.0208
AF	ET	0.0688
AF	EU	0.1811
AF	EV	0.135
AF	EW	0.0436
AF	EX	0.043
AF	FA	0.0594
AF	FE	0.069
AF	FF	0.0191
AF	FI	0.0134
AF	FS	0.0208
AF	FU	0.6705
AF	FY	0.0093
AF	GA	0.0164
AF	GC	0.0298
AF	GM	0.0368
AF	GU	0.2093
AF	GY	1.7407
AF	HA	0.1364
AF	HB	0.0517
AF	HE	0.0152
AF	HF	0.3438
AF	HI	0.0392
AF	HL	0.1928
AF	HQ	0.0441
AF	HT	0.1015
AF	HY	0.0335
AF	IA	0.0544
AF	ID	0.1528
AF	IF	0.0737
AF	IG	0.0254
AF	IH	0.2144
AF	II	0.1014
AF	IJ	0.1548
AF	IK	0.068
AF	IL	0.0603
AF	IM	0.1777
AF	IO	0.0587
AF	IP	0.0648
AF	IQ	0.0182
AF	IU	0.0351
AF	IX	0.0306
AF	IY	0.1055
AF	JA	0.2985
AF	JB	1.0761
AF	JI	0.0939
AF	JM	0.1894
AF	JO	0.0764
AF	JS	0.0724
AF	JU	0.0896
AF	JW	0.0607
AF	JY	0.2918
AF	KA	0.2093
AF	KI	0.0179
AF	KM	0.0682
AF	KU	0.6387
AF	KV	0.1212
AF	KY	0.0334
AF	LE	0.0903
AF	LI	0.0467
AF	LJ	0.0513
AF	LQ	0.2885
AF	MA	0.0198
AF	MC	0.0934
AF	ML	0.0562
AF	MM	0.4241
AF	MQ	0.2231
AF	MR	1.2787
AF	MU	0.1771
AF	MW	0.404
AF	MY	0.0305
AF	NE	0.149
AF	NI	0.0255
AF	NM	1.1173
AF	NN	0.0314
AF	NQ	0.1371
AF	NS	0.0168
AF	NU	0.1622
AF	OA	0.029
AF	OE	0.6989
AF	OI	0.0852
AF	OM	0.317
AF	OO	0.0845
AF	OP	0.0644
AF	OR	0.1432
AF	OT	0.0124
AF	OU	0.2056
AF	OX	0.0299
AF	OY	0.0128
AF	OZ	0.6036
AF	PA	0.0488
AF	PC	0.4117
AF	PD	0.0128
AF	PE	0.2191
AF	PF	0.0149
AF	PG	0.0059
AF	PH	0.017
AF	PI	0.1258
AF	PJ	0.0864
AF	PK	0.013
AF	PM	0.0162
AF	PN	0.0447
AF	PO	0.3779
AF	PQ	0.0131
AF	PS	1.3608
AF	PT	0.1046
AF	PU	0.0282
AF	PW	0.0492
AF	PY	0.0626
AF	PZ	0.0121
AF	QA	0.0496
AF	QC	0.0143
AF	QD	0.0183
AF	QE	0.0274
AF	QF	0.0216
AF	QG	0.0132
AF	QH	0.0173
AF	QJ	0.0506
AF	QK	0.0465
AF	QQ	0.1062
AF	QU	0.0593
AF	RA	0.0368
AF	RB	0.0169
AF	RE	0.0278
AF	RO	0.1187
AF	RP	0.0241
AF	RQ	0.0905
AF	RT	0.0123
AF	RU	0.0149
AF	RX	0.0069
AF	RY	0.0386
AF	RZ	0.0511
AF	SA	0.2564
AF	SD	0.0277
AF	SI	0.0932
AF	SR	0.0938
AF	SU	0.0086
AF	SY	0.0077
AF	TA	0.1263
AF	TC	0.007
AF	TD	0.0098
AF	TE	0.039
AF	TI	0.0533
AF	TM	0.025
AF	TQ	0.0427
AF	TU	0.0467
AF	UA	0.0703
AF	UB	0.0108
AF	UE	0.0837
AF	UF	0.0182
AF	UH	0.0173
AF	UI	0.0151
AF	UK	0.0095
AF	UM	0.0406
AF	UN	0.0081
AF	UP	0.0016
AF	UQ	1.3705
AF	UR	0.0218
AF	UT	0.0018
AF	UU	0.5449
AF	UY	0.0214
AF	VE	0.0199
AF	VI	0.0288
AF	VJ	0.117
AF	VM	0.7057
AF	VP	0.0123
AF	VS	0.111
AF	VX	0.019
AF	VY	0.0129
AF	WC	0.0215
AF	WE	0.0201
AF	WF	0.0428
AF	WH	0.0162
AF	WM	0.275
AF	WQ	0.0695
AF	WU	0.37
AF	WV	0.1525
AF	WY	0.1155
AF	XA	0.4165
AF	XE	0.1956
AF	XQ	0.0473
AF	XW	0.0235
AF	XY	0.3277
AF	YA	0.0103
AF	YE	0.0165
AF	YG	0.0587
AF	YI	0.0696
AF	YO	0.1396
AF	YP	0.0156
AF	YQ	0.3245
AF	YR	0.1448
AF	YU	0.0592
AF	YY	0.9057
AF	ZA	0.0147
AF	ZC	0.0904
AF	ZD	0.021
AF	ZE	0.0301
AF	ZK	0.1811
AF	ZM	0.1094
AF	ZQ	0.0323
AF	ZR	0.2105
AH	AI	0.0575
AH	AM	1.2048
AH	AQ	0.1364
AH	AY	0.34
AH	AZ	0.2834
AH	BA	0.0677
AH	BD	0.4886
AH	BF	0.1815
AH	BI	0.1188
AH	BK	0.1792
AH	BM	0.0823
AH	BP	0.1902
AH	BQ	0.127
AH	BU	0.009
AH	BV	0.1187
AH	CN	0.1812
AH	CO	0.6923
AH	CQ	0.6151
AH	CT	0.3574
AH	CU	0.647
AH	DA	0.5594
AH	DB	0.8935
AH	DE	0.9752
AH	DI	0.0325
AH	DK	0.0355
AH	DM	0.2431
AH	DQ	0.0952
AH	DR	0.4755
AH	DS	0.1115
AH	DT	0.1089
AH	DW	1.4665
AH	DX	0.7013
AH	DY	0.2999
AH	EA	0.5428
AH	EC	0.1514
AH	EE	0.316
AH	EI	0.2045
AH	EN	0.0725
AH	EO	0.0061
AH	EP	0.0726
AH	EQ	0.045
AH	ER	0.0601
AH	ES	0.0358
AH	ET	0.0893
AH	EU	0.0351
AH	EV	0.2993
AH	EW	0.0421
AH	EX	0.0535
AH	FA	0.0862
AH	FE	0.0178
AH	FF	0.0493
AH	FI	0.1883
AH	FS	0.0551
AH	FU	0.0811
AH	FY	0.0651
AH	GA	0.1573
AH	GC	0.0823
AH	GM	0.0904
AH	GU	0.5368
AH	GY	0.0904
AH	HA	0.0277
AH	HB	0.0923
AH	HE	0.0321
AH	HF	0.0867
AH	HI	0.0156
AH	HL	0.0807
AH	HQ	0.231
AH	HT	0.5057
AH	HY	0.3775
AH	IA	0.3607
AH	ID	0.3155
AH	IF	0.1376
AH	IG	0.2331
AH	IH	0.5011
AH	II	0.4308
AH	IJ	0.054
AH	IK	0.0765
AH	IL	0.0958
AH	IM	0.3302
AH	IO	0.1021
AH	IP	0.1969
AH	IQ	0.0439
AH	IU	0.0894
AH	IX	0.069
AH	IY	0.5739
AH	JA	0.6182
AH	JB	0.3387
AH	JI	0.0441
AH	JM	0.0474
AH	JO	0.0247
AH	JS	0.0198
AH	JU	0.2901
AH	JW	0.0334
AH	JY	1.7329
AH	KA	0.6177
AH	KI	0.1426
AH	KM	0.578
AH	KU	0.201
AH	KV	0.275
AH	KY	0.0923
AH	LE	0.2149
AH	LI	0.2326
AH	LJ	0.0735
AH	LQ	0.071
AH	MA	0.2165
AH	MC	0.5464
AH	ML	0.0899
AH	MM	0.0384
AH	MQ	0.2304
AH	MR	0.0618
AH	MU	1.214
AH	MW	0.0741
AH	MY	0.0387
AH	NE	0.2198
AH	NI	0.2501
AH	NM	0.0459
AH	NN	0.2107
AH	NQ	0.0208
AH	NS	0.1473
AH	NU	0.0459
AH	OA	0.2045
AH	OE	0.0635
AH	OI	0.7312
AH	OM	0.0377
AH	OO	0.1037
AH	OP	0.3697
AH	OR	0.0347
AH	OT	0.0175
AH	OU	0.445
AH	OX	0.0333
AH	OY	0.0099
AH	OZ	0.1463
AH	PA	0.0151
AH	PC	0.0292
AH	PD	0.0044
AH	PE	0.0544
AH	PF	0.0078
AH	PG	0.0055
AH	PH	0.0069
AH	PI	0.4064
AH	PJ	0.4939
AH	PK	0.0751
AH	PM	0.111
AH	PN	0.0292
AH	PO	0.1371
AH	PQ	0.0064
AH	PS	0.0797
AH	PT	0.1424
AH	PU	0.0608
AH	PW	0.4472
AH	PY	0.1992
AH	PZ	0.0462
AH	QA	0.4622
AH	QC	0.0091
AH	QD	0.0115
AH	QE	0.2981
AH	QF	0.0816
AH	QG	0.0862
AH	QH	0.0849
AH	QJ	0.4293
AH	QK	0.021
AH	QQ	0.2062
AH	QU	0.5108
AH	RA	0.4074
AH	RB	0.0507
AH	RE	0.1025
AH	RO	0.6774
AH	RP	0.0273
AH	RQ	0.7598
AH	RT	0.0907
AH	RU	0.1503
AH	RX	0.0443
AH	RY	0.137
AH	RZ	0.0692
AH	SA	1.0184
AH	SD	0.1177
AH	SI	0.2296
AH	SR	0.2181
AH	SU	0.0838
AH	SY	0.0511
AH	TA	0.3265
AH	TC	0.0354
AH	TD	0.0736
AH	TE	0.1485
AH	TI	0.3794
AH	TM	0.2924
AH	TQ	0.1423
AH	TU	0.5301
AH	UA	0.0276
AH	UB	0.0734
AH	UE	0.2086
AH	UF	0.0621
AH	UH	0.1285
AH	UI	0.0485
AH	UK	0.0651
AH	UM	0.3635
AH	UN	0.0236
AH	UP	0.0054
AH	UQ	0.1455
AH	UR	0.0419
AH	UT	0.0009
AH	UU	0.0346
AH	UY	0.2232
AH	VE	0.088
AH	VI	0.0644
AH	VJ	0.0699
AH	VM	0.0775
AH	VP	0.0201
AH	VS	0.0293
AH	VX	0.0366
AH	VY	0.0844
AH	WC	0.047
AH	WE	0.1421
AH	WF	0.2417
AH	WH	0.1028
AH	WM	0.079
AH	WQ	0.0205
AH	WU	0.0888
AH	WV	0.0872
AH	WY	0.0259
AH	XA	0.0827
AH	XE	0.8304
AH	XQ	0.456
AH	XW	0.0764
AH	XY	0.1409
AH	YA	0.0684
AH	YE	0.0201
AH	YG	0.014
AH	YI	0.0284
AH	YO	0.7301
AH	YP	0.1275
AH	YQ	0.0543
AH	YR	0.0521
AH	YU	0.2574
AH	YY	0.1757
AH	ZA	0.1072
AH	ZC	0.4165
AH	ZD	0.167
AH	ZE	0.3187
AH	ZK	0.0757
AH	ZM	0.4087
AH	ZQ	0.0907
AH	ZR	0.4388
AI	AM	0.04
AI	AQ	0.0104
AI	AY	0.0535
AI	AZ	0.0217
AI	BA	0.0169
AI	BD	0.0328
AI	BF	0.0518
AI	BI	0.0793
AI	BK	0.2386
AI	BM	0.0146
AI	BP	0.184
AI	BQ	0.0613
AI	BU	0.3739
AI	BV	0.0314
AI	CN	0.0322
AI	CO	0.1002
AI	CQ	0.0444
AI	CT	0.0439
AI	CU	0.0822
AI	DA	0.0842
AI	DB	0.0795
AI	DE	0.0305
AI	DI	0.0298
AI	DK	0.0115
AI	DM	0.0198
AI	DQ	0.0158
AI	DR	0.0362
AI	DS	0.021
AI	DT	0.7574
AI	DW	0.1351
AI	DX	0.0417
AI	DY	0.1857
AI	EA	0.1401
AI	EC	0.0798
AI	EE	0.038
AI	EI	0.2466
AI	EN	0.0188
AI	EO	0.0036
AI	EP	0.5383
AI	EQ	0.0149
AI	ER	0.5643
AI	ES	0.6302
AI	ET	0.5155
AI	EU	0.0347
AI	EV	0.7108
AI	EW	0.4371
AI	EX	0.457
AI	FA	0.3261
AI	FE	0.0101
AI	FF	0.0166
AI	FI	0.1768
AI	FS	0.0391
AI	FU	0.0177
AI	FY	0.0127
AI	GA	0.0148
AI	GC	0.2378
AI	GM	0.0175
AI	GU	0.0411
AI	GY	0.0221
AI	HA	0.0341
AI	HB	0.0966
AI	HE	0.0108
AI	HF	0.0218
AI	HI	0.0148
AI	HL	0.0384
AI	HQ	0.2869
AI	HT	0.0351
AI	HY	0.0316
AI	IA	0.0315
AI	ID	0.3905
AI	IF	1.0102
AI	IG	0.2221
AI	IH	0.1574
AI	II	0.3225
AI	IJ	0.366
AI	IK	0.5821
AI	IL	0.7132
AI	IM	0.3841
AI	IO	0.4739
AI	IP	0.2929
AI	IQ	0.817
AI	IU	1.0103
AI	IX	0.2496
AI	IY	0.0257
AI	JA	0.138
AI	JB	0.0795
AI	JI	0.1016
AI	JM	0.0165
AI	JO	0.0102
AI	JS	0.0182
AI	JU	0.022
AI	JW	0.0137
AI	JY	0.0452
AI	KA	0.0525
AI	KI	0.013
AI	KM	0.0362
AI	KU	0.0496
AI	KV	0.1645
AI	KY	0.1459
AI	LE	0.2369
AI	LI	0.0329
AI	LJ	0.0196
AI	LQ	0.0233
AI	MA	0.0204
AI	MC	0.1856
AI	ML	0.0255
AI	MM	0.0101
AI	MQ	0.1092
AI	MR	0.0139
AI	MU	0.0239
AI	MW	0.0367
AI	MY	0.0147
AI	NE	0.0421
AI	NI	0.0186
AI	NM	0.0143
AI	NN	0.0172
AI	NQ	0.0275
AI	NS	0.3518
AI	NU	0.1
AI	OA	0.9166
AI	OE	0.0136
AI	OI	0.0313
AI	OM	0.0082
AI	OO	0.0225
AI	OP	0.0398
AI	OR	0.0172
AI	OT	0.0233
AI	OU	0.1171
AI	OX	0.0124
AI	OY	0.0195
AI	OZ	0.0234
AI	PA	0.0156
AI	PC	0.0437
AI	PD	0.0077
AI	PE	0.3621
AI	PF	0.0014
AI	PG	0.0013
AI	PH	0.0059
AI	PI	0.042
AI	PJ	0.1393
AI	PK	0.3156
AI	PM	0.3735
AI	PN	0.3813
AI	PO	0.75
AI	PQ	0.1174
AI	PS	0.062
AI	PT	0.1946
AI	PU	1.0241
AI	PW	0.0415
AI	PY	0.0327
AI	PZ	0.3111
AI	QA	0.0439
AI	QC	0.0047
AI	QD	0.0055
AI	QE	0.133
AI	QF	0.6687
AI	QG	0.3538
AI	QH	0.474
AI	QJ	0.2246
AI	QK	0.0072
AI	QQ	0.2436
AI	QU	0.0286
AI	RA	0.2839
AI	RB	0.6218
AI	RE	0.1809
AI	RO	0.1899
AI	RP	0.0739
AI	RQ	0.0332
AI	RT	0.0238
AI	RU	0.0351
AI	RX	0.0432
AI	RY	0.3996
AI	RZ	0.0208
AI	SA	0.0325
AI	SD	0.018
AI	SI	0.1477
AI	SR	0.4231
AI	SU	0.0156
AI	SY	0.4834
AI	TA	0.0229
AI	TC	0.0182
AI	TD	0.0215
AI	TE	0.1014
AI	TI	0.0261
AI	TM	0.027
AI	TQ	0.0204
AI	TU	0.0433
AI	UA	0.0213
AI	UB	0.4749
AI	UE	0.5671
AI	UF	0.6574
AI	UH	0.2213
AI	UI	0.3727
AI	UK	0.3233
AI	UM	0.0535
AI	UN	0.2634
AI	UP	0.227
AI	UQ	0.0331
AI	UR	0.4709
AI	UT	0.0004
AI	UU	0.0085
AI	UY	0.1803
AI	VE	0.0195
AI	VI	0.032
AI	VJ	0.0329
AI	VM	0.0235
AI	VP	0.0081
AI	VS	0.0506
AI	VX	0.0304
AI	VY	0.0924
AI	WC	0.0313
AI	WE	0.0202
AI	WF	0.0167
AI	WH	0.0132
AI	WM	0.0306
AI	WQ	0.0128
AI	WU	0.0543
AI	WV	0.0241
AI	WY	0.0124
AI	XA	0.0156
AI	XE	0.06
AI	XQ	0.2583
AI	XW	0.0406
AI	XY	0.1505
AI	YA	0.0174
AI	YE	0.6662
AI	YG	0.0046
AI	YI	0.0115
AI	YO	0.0499
AI	YP	0.0162
AI	YQ	0.0915
AI	YR	0.6298
AI	YU	0.0242
AI	YY	0.0289
AI	ZA	0.0126
AI	ZC	0.0164
AI	ZD	0.0221
AI	ZE	0.021
AI	ZK	0.0208
AI	ZM	0.0363
AI	ZQ	0.3404
AI	ZR	0.1622
AM	AQ	0.0584
AM	AY	0.2604
AM	AZ	0.1834
AM	BA	0.0242
AM	BD	0.5549
AM	BF	0.1867
AM	BI	0.1222
AM	BK	0.137
AM	BM	0.0421
AM	BP	0.0971
AM	BQ	0.1008
AM	BU	0.0124
AM	BV	0.0458
AM	CN	0.1026
AM	CO	0.4168
AM	CQ	0.4765
AM	CT	0.2486
AM	CU	0.5698
AM	DA	0.372
AM	DB	0.7331
AM	DE	1.5749
AM	DI	0.0112
AM	DK	0.0105
AM	DM	0.1424
AM	DQ	0.0443
AM	DR	0.3768
AM	DS	0.0513
AM	DT	0.0588
AM	DW	0.4832
AM	DX	0.4051
AM	DY	0.1321
AM	EA	0.21
AM	EC	0.0559
AM	EE	0.1307
AM	EI	0.0828
AM	EN	0.0395
AM	EO	0.0052
AM	EP	0.0351
AM	EQ	0.0136
AM	ER	0.0265
AM	ES	0.0156
AM	ET	0.0484
AM	EU	0.0149
AM	EV	0.1947
AM	EW	0.0216
AM	EX	0.0284
AM	FA	0.0663
AM	FE	0.0078
AM	FF	0.0161
AM	FI	0.085
AM	FS	0.0236
AM	FU	0.0416
AM	FY	0.0373
AM	GA	0.0951
AM	GC	0.0938
AM	GM	0.0383
AM	GU	0.6301
AM	GY	0.0408
AM	HA	0.0105
AM	HB	0.0354
AM	HE	0.0423
AM	HF	0.0506
AM	HI	0.0105
AM	HL	0.022
AM	HQ	0.1025
AM	HT	0.6655
AM	HY	0.3429
AM	IA	0.1913
AM	ID	0.2071
AM	IF	0.0731
AM	IG	0.1199
AM	IH	0.3786
AM	II	0.1967
AM	IJ	0.0244
AM	IK	0.0307
AM	IL	0.0865
AM	IM	0.2822
AM	IO	0.1227
AM	IP	0.1233
AM	IQ	0.0188
AM	IU	0.0444
AM	IX	0.078
AM	IY	0.6232
AM	JA	0.5464
AM	JB	0.279
AM	JI	0.017
AM	JM	0.016
AM	JO	0.0084
AM	JS	0.0065
AM	JU	0.1989
AM	JW	0.029
AM	JY	0.5479
AM	KA	0.9402
AM	KI	0.0688
AM	KM	0.7014
AM	KU	0.1632
AM	KV	0.3221
AM	KY	0.1118
AM	LE	0.2528
AM	LI	0.1265
AM	LJ	0.028
AM	LQ	0.0193
AM	MA	0.1264
AM	MC	0.4503
AM	ML	0.0224
AM	MM	0.0242
AM	MQ	0.1721
AM	MR	0.0263
AM	MU	1.8132
AM	MW	0.0344
AM	MY	0.0225
AM	NE	0.1118
AM	NI	0.1386
AM	NM	0.0127
AM	NN	0.1104
AM	NQ	0.006
AM	NS	0.057
AM	NU	0.0238
AM	OA	0.0837
AM	OE	0.0371
AM	OI	0.5336
AM	OM	0.019
AM	OO	0.0932
AM	OP	0.2154
AM	OR	0.0239
AM	OT	0.0076
AM	OU	0.4348
AM	OX	0.015
AM	OY	0.0055
AM	OZ	0.1423
AM	PA	0.0077
AM	PC	0.0105
AM	PD	0.0018
AM	PE	0.0253
AM	PF	0.0037
AM	PG	0.0069
AM	PH	0.0049
AM	PI	0.3829
AM	PJ	0.3302
AM	PK	0.027
AM	PM	0.043
AM	PN	0.0184
AM	PO	0.0794
AM	PQ	0.0041
AM	PS	0.0372
AM	PT	0.0777
AM	PU	0.035
AM	PW	0.2643
AM	PY	0.085
AM	PZ	0.0201
AM	QA	0.3017
AM	QC	0.0073
AM	QD	0.0031
AM	QE	0.1507
AM	QF	0.0369
AM	QG	0.0297
AM	QH	0.0387
AM	QJ	0.1641
AM	QK	0.0209
AM	QQ	0.2513
AM	QU	0.3521
AM	RA	0.2898
AM	RB	0.0239
AM	RE	0.0809
AM	RO	0.5782
AM	RP	0.0114
AM	RQ	0.7741
AM	RT	0.0482
AM	RU	0.0788
AM	RX	0.0143
AM	RY	0.076
AM	RZ	0.0188
AM	SA	0.2926
AM	SD	0.0681
AM	SI	0.2327
AM	SR	0.2235
AM	SU	0.0573
AM	SY	0.0226
AM	TA	0.3247
AM	TC	0.0174
AM	TD	0.0386
AM	TE	0.2162
AM	TI	0.2749
AM	TM	0.1862
AM	TQ	0.0724
AM	TU	0.2686
AM	UA	0.0142
AM	UB	0.0288
AM	UE	0.1944
AM	UF	0.0354
AM	UH	0.0572
AM	UI	0.0241
AM	UK	0.0246
AM	UM	0.2149
AM	UN	0.0134
AM	UP	0.0035
AM	UQ	0.0789
AM	UR	0.0262
AM	UT	0.0001
AM	UU	0.0158
AM	UY	0.0835
AM	VE	0.0414
AM	VI	0.0224
AM	VJ	0.0324
AM	VM	0.0445
AM	VP	0.0051
AM	VS	0.0133
AM	VX	0.0121
AM	VY	0.0371
AM	WC	0.023
AM	WE	0.0718
AM	WF	0.1517
AM	WH	0.062
AM	WM	0.0439
AM	WQ	0.0082
AM	WU	0.0405
AM	WV	0.0414
AM	WY	0.0082
AM	XA	0.0465
AM	XE	1.1789
AM	XQ	0.1901
AM	XW	0.0292
AM	XY	0.109
AM	YA	0.0285
AM	YE	0.0077
AM	YG	0.0066
AM	YI	0.0112
AM	YO	0.4236
AM	YP	0.0622
AM	YQ	0.0294
AM	YR	0.0304
AM	YU	0.1644
AM	YY	0.1409
AM	ZA	0.0564
AM	ZC	0.1738
AM	ZD	0.0845
AM	ZE	0.2461
AM	ZK	0.0194
AM	ZM	0.3664
AM	ZQ	0.0632
AM	ZR	0.4385
AQ	AY	0.2577
AQ	AZ	0.2191
AQ	BA	0.2038
AQ	BD	0.0351
AQ	BF	0.0906
AQ	BI	0.0125
AQ	BK	0.0257
AQ	BM	0.0287
AQ	BP	0.0165
AQ	BQ	0.0571
AQ	BU	0.0007
AQ	BV	0.0792
AQ	CN	0.0866
AQ	CO	0.2607
AQ	CQ	0.3506
AQ	CT	0.3551
AQ	CU	0.5207
AQ	DA	0.288
AQ	DB	0.3428
AQ	DE	0.1114
AQ	DI	0.0045
AQ	DK	0.0019
AQ	DM	0.2704
AQ	DQ	0.2321
AQ	DR	0.4148
AQ	DS	0.5445
AQ	DT	0.0054
AQ	DW	0.1252
AQ	DX	0.2849
AQ	DY	0.067
AQ	EA	0.0812
AQ	EC	0.0236
AQ	EE	0.0651
AQ	EI	0.0259
AQ	EN	0.0337
AQ	EO	0.003
AQ	EP	0.0144
AQ	EQ	0.083
AQ	ER	0.0185
AQ	ES	0.0054
AQ	ET	0.0278
AQ	EU	0.0414
AQ	EV	0.0855
AQ	EW	0.0079
[truncated: 28,876 more rows]
