# Supplementary material for: Analysing Institutions Interdisciplinarity by Extensive Use of Rao-Stirling Diversity Index
Source: PLoS One. 2017 Jan 23;12(1):e0170296. doi: 10.1371/journal.pone.0170296 (PMC5256946; doi:10.1371/journal.pone.0170296)
Supplement: S2 Table — (ZIP) [file pone.0170296.s005.zip › VOSviewer_files/label_PARIS7.csv]

id	label	weight	cluster
AA		0.0020185668	1
AC		7.10361E-005	2
AD		0.0001668682	2
AE		0.000005382	2
AF		1.96032593430566E-006	2
AH	AGRICULTURE, MULTIDISCIPLINARY	0.000084431	2
AI		0.000091562	1
AM		1.87760584863334E-005	2
AQ		6.01342E-005	2
AY		0.0001491672	2
AZ		3.6858876988748E-005	2
BA		0.0012159316	2
BD		2.87148811198094E-005	2
BF		0.000135694	2
BI		8.09482263502068E-006	2
BK		8.25661290076059E-007	2
BM		1.37756529931772E-006	2
BP		6.8581821781507E-005	1
BQ		1.39411455228384E-005	2
BU		2.96336978197E-005	2
BV	PSYCHOLOGY, BIOLOGICAL	0.0018577831	2
CN	BEHAVIORAL SCIENCES	0.0057024964	2
CO		0.0016639823	1
CQ		0.0027993123	1
CT		9.31719999999999E-006	2
CU		0.0007005791	2
DA		0.00126855	1
DB		0.0001309143	1
DE	PLANT SCIENCES	0.0002516864	2
DI		4.31623294536107E-005	2
DK		5.80649424530888E-005	1
DM	ONCOLOGY	0.0054464282	1
DQ		0.0004440374	2
DR		0.001323768	1
DS		0.0006776581	2
DT		8.25515320693771E-006	2
DW		0.000118093	2
DX		0.0003509025	2
DY		0.0007375553	1
EA		4.34011E-005	2
EC		3.94184432774534E-005	2
EE		4.96006E-005	1
EI		0.0003208892	1
EN		0	2
EO		3.09255386389034E-007	2
EP		0.0012310308	2
EQ		0.000403467	1
ER		1.15561000000001E-005	2
ES		0.0002495676	2
ET	COMPUTER SCIENCE, INFORMATION SYSTEMS	0.0002690119	2
EU		3.47652E-005	2
EV		0.0002620544	1
EW	COMPUTER SCIENCE, SOFTWARE ENGINEERING	0.000192857	2
EX	COMPUTER SCIENCE, THEORY & METHODS	0.0004947169	2
FA		1.20025626110732E-005	2
FE		0.0003958796	1
FF		0.0001245359	2
FI		2.29264199546326E-005	1
FS		1.27777499503038E-007	2
FU		3.45795227841694E-005	2
FY		0.000189685	2
GA		0.0004978152	1
GC		0.0003463977	1
GM		0.0004096032	1
GU		0.0002000315	2
GY		0.0001049165	2
HA	EDUCATION & EDUCATIONAL RESEARCH	0.0001126693	2
HB		3.7455181317741E-005	2
HE		3.60728E-005	1
HF		7.41992340809384E-005	1
HI		2.13657E-005	2
HL		3.40226E-005	2
HQ		4.25386790718135E-005	2
HT		0.0001757055	2
HY	DEVELOPMENTAL BIOLOGY	0.0027487202	1
IA		0.0023222149	2
ID		1.39102911024509E-005	2
IF		5.71726428368316E-005	2
IG		0.0009196271	2
IH		4.81417605640215E-005	2
II		5.66618586351821E-005	1
IJ		0.0001428288	2
IK		2.22138173192196E-005	2
IL		3.55749243453013E-007	2
IM		2.65373369789733E-005	2
IO		3.2686556591089E-006	2
IP		2.75160212127558E-006	2
IQ		0.0007598136	2
IU		7.91022717461421E-005	1
IX		2.51737336786803E-006	2
IY		0.0002617267	2
JA	ENVIRONMENTAL SCIENCES	0.0004830735	2
JB		0.00001825	2
JI		6.78078E-005	2
JM		2.59893673171874E-006	2
JO		2.56068199391935E-005	2
JS		4.97114044002065E-006	2
JU		7.39292339326666E-005	2
JW		0.000000058	2
JY		0.0003956423	2
KA		5.09794916374691E-006	2
KI		0.006741892	1
KM	GENETICS & HEREDITY	0.0087751225	1
KU		9.00589780694986E-006	2
KV		7.34781550212014E-006	2
KY		0.000003855	2
LE		3.24377072834255E-005	2
LI		0.0001991006	2
LJ		0.000533219	1
LQ	HEALTH POLICY & SERVICES	0.0002858658	2
MA		0.0008238664	1
MC		0.000198439	1
ML		1.49775937582716E-005	1
MM		6.49881798333781E-006	2
MQ		0.000106648	1
MR		1.78623798181764E-005	2
MU		5.22783752377593E-006	2
MW		2.41956915253913E-005	2
MY		0.0019104879	1
NE		0.0002349419	2
NI		0.0014100212	2
NM		3.3022962880088E-006	2
NN		0.0005994709	1
NQ		0.0001551263	2
NS	NANOSCIENCE & NANOTECHNOLOGY	0.0001033331	2
NU		9.82742491203983E-005	2
OA		0.000026071	1
OE		0.000004341	2
OI	INTEGRATIVE & COMPLEMENTARY MEDICINE	0.0002353441	2
OM		6.58505541502102E-005	2
OO		3.1585728839838E-006	1
OP		0.0001175448	2
OR		7.56430534708157E-005	1
OT		0.0004268883	2
OU		8.41905806581822E-006	2
OX		0.000000698	2
OY		8.62421615235795E-005	1
OZ		0.000005364	2
PA		2.31239480738618E-006	2
PC		6.3592235405582E-005	2
PD		5.12141310263164E-007	2
PE		4.61010504582628E-005	1
PF		2.03398432085208E-007	2
PG		9.8325174221889E-008	2
PH		7.08126074472802E-008	2
PI		2.54222E-005	2
PJ		3.86882309466587E-006	2
PK		1.0922826432375E-005	2
PM		0.0006341053	1
PN		0.0002009455	2
PO		0.0002828808	1
PQ		6.21896713327651E-005	2
PS		1.60900000000007E-007	1
PT		0.000145948	2
PU		0.0001240716	1
PW		2.00733E-005	2
PY		0.0015508087	1
PZ		2.33835602157968E-005	2
QA		0.0003960045	1
QC		5.6688099505877E-007	2
QD		3.85720285055637E-008	2
QE		0.0002405406	2
QF		3.07423828424972E-006	2
QG		8.51274359810334E-006	2
QH		0.000004346	2
QJ		4.09321718338113E-006	2
QK		3.61228118229271E-007	2
QQ		1.68912286640646E-005	2
QU		0.0002043616	1
RA		2.86636E-005	2
RB		0.000414414	1
RE		1.15033308733573E-006	2
RO		0.000054273	1
RP		6.26542627156829E-005	2
RQ		0.0002379263	1
RT	CLINICAL NEUROLOGY	0.0137019668	1
RU		0.0001193573	1
RX	NEUROIMAGING	0.0028515862	2
RY		7.99128710499846E-005	2
RZ		0.0004557398	1
SA		0.0006947884	2
SD		0.0004354953	1
SI		2.15251497758129E-005	2
SR		5.53865010226745E-006	2
SU		0.0003712266	2
SY		0.0001319767	1
TA		2.42276204270723E-005	2
TC		0.0007423943	2
TD	OTORHINOLARYNGOLOGY	0.0062589151	1
TE		1.54211269451846E-005	2
TI		0.0001473344	2
TM	PATHOLOGY	0.0038828032	1
TQ	PEDIATRICS	0.0060379806	1
TU		0.0034567631	2
UA		3.82448664358989E-005	1
UB		0.000086845	1
UE		0.0001831265	2
UF		0.0002415448	1
UH		0.0001306965	1
UI		0.0004740712	1
UK		3.04089204135389E-005	2
UM		0.0004721154	2
UN		1.07092158366618E-005	2
UP		2.69104662922906E-005	2
UQ		3.29186542088988E-006	2
UR		0.0001611712	1
UT		6.86073891253714E-007	2
UU		1.69154778424499E-005	2
UY		9.44796E-005	1
VE		0.0033109155	1
VI	PSYCHOLOGY	0.0032617208	2
VJ	PSYCHOLOGY, MULTIDISCIPLINARY	0.0020904533	2
VM		0.0001418461	1
VP		7.79594225292099E-005	2
VS	PSYCHOLOGY, MATHEMATICAL	0.0004468234	2
VX	PSYCHOLOGY, EXPERIMENTAL	0.0076866198	2
VY		0.0004965647	2
WC		0.0011184454	2
WE		9.93341E-005	2
WF		0.0002603779	2
WH	RHEUMATOLOGY	0.0010515203	2
WM		6.90986462886724E-005	1
WQ	PSYCHOLOGY, SOCIAL	0.0006374038	2
WU		1.89695E-005	2
WV		4.08855E-005	2
WY		1.69443541105392E-005	1
XA		4.68727805080269E-005	2
XE		3.95249538571499E-006	2
XQ		0.0001286411	2
XW	SPORT SCIENCES	0.0022391069	2
XY		0.0008904576	1
YA		0.0008499104	1
YE		1.55426270872067E-005	1
YG		1.49844413926491E-007	2
YI		1.21048122340638E-005	2
YO	TOXICOLOGY	0.0011383512	2
YP		0.0001692891	2
YQ		0.0001184232	1
YR		2.02982647101361E-005	1
YU		0.0001278782	2
YY		0.000000783	2
ZA		0.0002118525	2
ZC		0.0002478134	2
ZD		0.0026368435	1
ZE		0.0001525942	1
ZK		4.40340810415893E-005	2
ZM		0.0005381021	2
ZQ		1.14641147338056E-006	2
ZR		2.19787855252212E-005	2
