# Supplementary material for: Analysing Institutions Interdisciplinarity by Extensive Use of Rao-Stirling Diversity Index
Source: PLoS One. 2017 Jan 23;12(1):e0170296. doi: 10.1371/journal.pone.0170296 (PMC5256946; doi:10.1371/journal.pone.0170296)
Supplement: S2 Table — (ZIP) [file pone.0170296.s005.zip › VOSviewer_files/label_STRAS.csv]

id	label	weight	cluster
AA	ACOUSTICS	0.0009693658	2
AC		0.0002894284	2
AD		9.67468482664544E-005	2
AE		0.000005382	2
AF		1.96032593430566E-006	2
AH		0.000078061	2
AI		3.61296993502895E-005	2
AM		1.87760584863334E-005	2
AQ		6.07574E-005	1
AY		0.0004388395	1
AZ		3.6858876988748E-005	2
BA		0.0013677773	1
BD		2.87148811198094E-005	2
BF		0.000135694	2
BI		8.09482263502068E-006	2
BK		8.25661290076059E-007	2
BM		1.37756529931772E-006	2
BP		6.3073352577832E-006	2
BQ		1.39411455228384E-005	2
BU		2.96336978197E-005	2
BV		0.0005867811	2
CN		0.0012334017	1
CO		5.71232999999997E-005	2
CQ	BIOCHEMISTRY & MOLECULAR BIOLOGY	0.010617585	1
CT		0.0002023405	1
CU	BIOLOGY	0.0017771246	1
DA		0.0003126152	1
DB		0.0003863814	1
DE		0.0001346238	2
DI		3.60941349644993E-005	1
DK		1.20528501243557E-005	2
DM		0.0014753771	2
DQ	CARDIAC & CARDIOVASCULAR SYSTEMS	0.0019351545	2
DR	CELL BIOLOGY	0.0055301242	1
DS	CRITICAL CARE MEDICINE	0.0015281764	2
DT		8.25515320693771E-006	2
DW	CHEMISTRY, APPLIED	0.000165785	2
DX		0.0002200634	1
DY		0.0006706749	1
EA		0.000086913	2
EC	CHEMISTRY, INORGANIC & NUCLEAR	7.37417236439601E-005	2
EE		0.0001550068	1
EI		8.39075213408777E-005	2
EN		0	2
EO		3.09255386389034E-007	2
EP	COMPUTER SCIENCE, ARTIFICIAL INTELLIGENCE	0.0028646752	2
EQ		0.0012885851	2
ER	COMPUTER SCIENCE, CYBERNETICS	0.0005283938	2
ES		0.0002495676	2
ET	COMPUTER SCIENCE, INFORMATION SYSTEMS	0.0002349138	2
EU		0.0001059822	2
EV		0.0002120312	1
EW		0.0001103313	2
EX	COMPUTER SCIENCE, THEORY & METHODS	0.0004042836	2
FA		1.20025626110732E-005	2
FE		3.6800840476819E-005	2
FF	EMERGENCY MEDICINE	0.0002594689	2
FI		4.01843399542641E-005	1
FS		1.27777499503038E-007	2
FU		3.45795227841694E-005	2
FY	DENTISTRY, ORAL SURGERY & MEDICINE	0.0004896663	2
GA		0.0001771366	2
GC		4.32217858428991E-005	2
GM		0.0001721245	1
GU	ECOLOGY	0.0003284611	2
GY		0.0001744081	2
HA		2.34562276856363E-005	2
HB		5.86255001288571E-005	2
HE		8.64919999999999E-006	1
HF		5.70355659190616E-005	2
HI		0.0001098696	2
HL	HEALTH CARE SCIENCES & SERVICES	0.0003779847	2
HQ		7.4047426325183E-005	2
HT	EVOLUTIONARY BIOLOGY	0.0003273729	2
HY		0.0025969315	1
IA		0.003645697	1
ID		1.39102911024509E-005	2
IF		5.71726428368316E-005	2
IG	ENGINEERING, BIOMEDICAL	0.0017848941	2
IH		4.81417605640215E-005	2
II		4.50268413648179E-005	2
IJ		0.0001428288	2
IK		2.22138173192196E-005	2
IL		3.55749243453013E-007	2
IM		2.65373369789733E-005	2
IO		3.2686556591089E-006	2
IP		2.75160212127558E-006	2
IQ		0.0006529032	2
IU		5.85155717461421E-005	1
IX		2.51737336786803E-006	2
IY		0.0002617267	2
JA		0.0002209038	2
JB		0.00001825	2
JI	ERGONOMICS	0.0002011752	2
JM		2.59893673171874E-006	2
JO		8.87418746944794E-005	2
JS		4.97114044002065E-006	2
JU		7.39292339326666E-005	2
JW		0.000000058	2
JY	FOOD SCIENCE & TECHNOLOGY	0.0005529065	2
KA		5.09794916374691E-006	2
KI	GASTROENTEROLOGY & HEPATOLOGY	0.0028049751	2
KM	GENETICS & HEREDITY	0.0100362542	1
KU		9.00589780694986E-006	2
KV		7.34781550212014E-006	2
KY		0.000003855	2
LE		3.24377072834255E-005	2
LI	GERIATRICS & GERONTOLOGY	0.0012736955	2
LJ		0.0006111367	2
LQ		0.0001910579	2
MA		0.0001527291	1
MC		0.0001299027	2
ML		6.48427946807781E-006	2
MM		3.52058789851814E-005	1
MQ		8.73203595472342E-005	2
MR		1.78623798181764E-005	2
MU		5.22783752377593E-006	2
MW		2.41956915253913E-005	2
MY		0.0011165955	2
NE		0.0009802527	2
NI	IMMUNOLOGY	0.0031966878	2
NM		3.3022962880088E-006	2
NN	INFECTIOUS DISEASES	0.000726148	2
NQ		0.0001355957	1
NS	NANOSCIENCE & NANOTECHNOLOGY	0.000122282	2
NU		9.82742491203983E-005	2
OA		0.0001207249	2
OE		0.000004341	2
OI	INTEGRATIVE & COMPLEMENTARY MEDICINE	0.0002253874	2
OM		6.58505541502102E-005	2
OO		3.43208325358324E-005	2
OP		7.23284E-005	1
OR		2.05444623063058E-006	2
OT	LINGUISTICS	0.0008768194	2
OU		8.41905806581822E-006	2
OX		0.000000698	2
OY		8.43189384764205E-005	2
OZ		0.000005364	2
PA		2.31239480738618E-006	2
PC		2.39484507509749E-005	2
PD		5.12141310263164E-007	2
PE		7.06521495417372E-005	2
PF		2.03398432085208E-007	2
PG		9.8325174221889E-008	2
PH		7.08126074472802E-008	2
PI		9.81064E-005	2
PJ		3.1123295820932E-005	1
PK		1.0922826432375E-005	2
PM	MATERIALS SCIENCE, MULTIDISCIPLINARY	0.0001619478	2
PN		0.0004320856	2
PO	MATHEMATICS, INTERDISCIPLINARY APPLICATIONS	0.0003546332	2
PQ		6.21896713327651E-005	2
PS		0.0001127731	2
PT		0.0002016143	2
PU		3.81404917735827E-005	1
PW		0.0002282524	2
PY	MEDICINE, GENERAL & INTERNAL	0.0037490256	2
PZ		2.33835602157968E-005	2
QA		0.0005210109	2
QC		5.6688099505877E-007	2
QD		3.85720285055637E-008	2
QE	MATERIALS SCIENCE, BIOMATERIALS	0.000189977	2
QF		3.07423828424972E-006	2
QG		8.51274359810334E-006	2
QH		0.000004346	2
QJ		4.09321718338113E-006	2
QK		3.61228118229271E-007	2
QQ		0.000044185	2
QU		6.46859E-005	2
RA		3.30712E-005	1
RB	ROBOTICS	0.0001582712	2
RE		1.15033308733573E-006	2
RO		8.90249E-005	1
RP		0.000178794	1
RQ		1.10052686381503E-005	1
RT	CLINICAL NEUROLOGY	0.0071551788	2
RU		0.0023320897	1
RX	NEUROIMAGING	0.003760223	2
RY		7.99128710499846E-005	2
RZ	NURSING	0.0001805017	2
SA		1.93327E-005	1
SD		0.0004624575	2
SI		7.19746626535033E-005	1
SR		5.53865010226745E-006	2
SU		0.0001374645	2
SY		2.05901E-005	2
TA		2.42276204270723E-005	2
TC	ORTHOPEDICS	0.0028533832	2
TD	OTORHINOLARYNGOLOGY	0.0031628628	2
TE		3.08034279956222E-005	1
TI		3.89879E-005	2
TM	PATHOLOGY	0.0015615405	2
TQ		0.0010477546	2
TU	PHARMACOLOGY & PHARMACY	0.009352036	1
UA		9.50714335641011E-005	2
UB		0.0001726443	2
UE		0.0003947531	1
UF		0.0003247646	2
UH		8.74388E-005	1
UI	PHYSICS, MULTIDISCIPLINARY	0.0006448368	2
UK		8.66715950535531E-005	2
UM		0.001464274	2
UN		1.07092158366618E-005	2
UP		2.69104662922906E-005	2
UQ		3.29186542088988E-006	2
UR	PHYSICS, MATHEMATICAL	0.0006094753	2
UT		6.86073891253714E-007	2
UU		1.69154778424499E-005	2
UY		7.03694E-005	1
VE		0.0032336604	1
VI	PSYCHOLOGY	0.0019428816	2
VJ		0.0008547314	1
VM		2.30106869065219E-006	2
VP		1.92043503906119E-005	2
VS	PSYCHOLOGY, MATHEMATICAL	0.0004558212	2
VX	PSYCHOLOGY, EXPERIMENTAL	0.0050607922	2
VY	RADIOLOGY, NUCLEAR MEDICINE & MEDICAL IMAGING	0.0057056101	2
WC	REHABILITATION	0.0030388375	2
WE		0.0001140389	2
WF		0.0001582854	1
WH		0.000673307	2
WM		5.40522537113276E-005	2
WQ		0.0004050033	2
WU		0.0001697324	2
WV		0.0001643337	2
WY		4.65046458894608E-005	2
XA		4.68727805080269E-005	2
XE		3.95249538571499E-006	2
XQ		0.0003906029	1
XW	SPORT SCIENCES	0.0036512691	2
XY		3.65066E-005	2
YA	SURGERY	0.0055960472	2
YE		5.39557364513022E-005	2
YG		1.49844413926491E-007	2
YI		1.21048122340638E-005	2
YO		0.0002140433	2
YP		1.8366E-006	1
YQ		0.000047907	2
YR		1.19715219033284E-005	2
YU	TROPICAL MEDICINE	0.0001073408	2
YY		0.000000783	2
ZA		0.0005747859	2
ZC		9.35075999999999E-005	1
ZD	PERIPHERAL VASCULAR DISEASE	0.0040184608	2
ZE		0.0002085116	2
ZK		0.0001453503	1
ZM		0.0010177876	1
ZQ		1.14641147338056E-006	2
ZR		2.19787855252212E-005	2
