# Supplementary material for: Analysing Institutions Interdisciplinarity by Extensive Use of Rao-Stirling Diversity Index
Source: PLoS One. 2017 Jan 23;12(1):e0170296. doi: 10.1371/journal.pone.0170296 (PMC5256946; doi:10.1371/journal.pone.0170296)
Supplement: S2 Table — (ZIP) [file pone.0170296.s005.zip › VOSviewer_files/label_AIXM.csv]

id	label	weight	cluster
AA		0.0013868422	1
AC		0.0001076716	2
AD	AGRICULTURE, DAIRY & ANIMAL SCIENCE	0.0001284775	2
AE		0.000005382	2
AF		1.96032593430566E-006	2
AH	AGRICULTURE, MULTIDISCIPLINARY	9.11327012124675E-005	2
AI		0.0003042119	1
AM		1.87760584863334E-005	2
AQ		0.000086067	2
AY		0.0002010832	2
AZ		3.6858876988748E-005	2
BA	ANESTHESIOLOGY	0.0028995454	2
BD	BIODIVERSITY CONSERVATION	2.87148811198094E-005	2
BF		0.000168127	1
BI		3.48039143867723E-005	1
BK		8.25661290076059E-007	2
BM		1.37756529931772E-006	2
BP		6.3073352577832E-006	2
BQ		3.0781633281059E-006	1
BU		2.96336978197E-005	2
BV		0.0004475028	1
CN	BEHAVIORAL SCIENCES	0.0012854455	2
CO		0.0006509874	1
CQ	BIOCHEMISTRY & MOLECULAR BIOLOGY	0.0103986583	2
CT	CELL & TISSUE ENGINEERING	8.2180576681834E-005	2
CU		0.0004232128	1
DA	BIOPHYSICS	0.001340382	2
DB	BIOTECHNOLOGY & APPLIED MICROBIOLOGY	0.0012504147	2
DE	PLANT SCIENCES	0.0002501145	2
DI		2.29546785937356E-005	1
DK		1.20528501243557E-005	2
DM		0.0013281798	2
DQ	CARDIAC & CARDIOVASCULAR SYSTEMS	0.0028091916	2
DR	CELL BIOLOGY	0.0032407463	2
DS	CRITICAL CARE MEDICINE	0.0008678278	2
DT		2.28855302256756E-005	1
DW	CHEMISTRY, APPLIED	0.0001518752	2
DX	CHEMISTRY, MEDICINAL	0.0008415029	2
DY	CHEMISTRY, MULTIDISCIPLINARY	0.0005541226	2
EA	CHEMISTRY, ANALYTICAL	0.0005587376	2
EC	CHEMISTRY, INORGANIC & NUCLEAR	7.92021672651715E-005	2
EE	CHEMISTRY, ORGANIC	0.0002917724	2
EI	CHEMISTRY, PHYSICAL	0.0001162244	2
EN	CULTURAL STUDIES	0	2
EO	CLASSICS	3.09255386389034E-007	2
EP		0.0016453694	1
EQ		0.0009985303	2
ER	COMPUTER SCIENCE, CYBERNETICS	0.0011384885	1
ES	COMPUTER SCIENCE, HARDWARE & ARCHITECTURE	0.0001990206	2
ET		3.493280260607E-005	2
EU		1.65081141117925E-005	2
EV		0.0001125401	1
EW		4.9400133002521E-005	2
EX		0.0002235551	2
FA		1.20025626110732E-005	2
FE		2.34091874609107E-005	1
FF	EMERGENCY MEDICINE	0.000305629	2
FI	CRYSTALLOGRAPHY	3.08104086637523E-005	2
FS	DANCE	1.27777499503038E-007	2
FU		5.34019000342601E-006	1
FY		0.0001945864	2
GA	DERMATOLOGY	0.0002959844	2
GC		2.73826298198015E-005	1
GM	SUBSTANCE ABUSE	0.0011496024	2
GU		0.0001970741	2
GY	ECONOMICS	0.0001062225	2
HA		2.4562449430029E-005	1
HB	EDUCATION, SCIENTIFIC DISCIPLINES	4.49547583501684E-005	2
HE		0.000022694	1
HF		0.000030212	1
HI		0.00018445	1
HL		0.0002116887	1
HQ		7.4047426325183E-005	2
HT		0.0001024755	2
HY		0.0004252849	1
IA	ENDOCRINOLOGY & METABOLISM	0.0058714019	2
ID	ENERGY & FUELS	1.39102911024509E-005	2
IF		0.000008211	2
IG		0.0003846896	2
IH		2.37697214003199E-005	2
II		3.14521089946338E-005	2
IJ		0.0001944943	1
IK		2.22138173192196E-005	2
IL		3.55749243453013E-007	2
IM		2.65373369789733E-005	2
IO		3.2686556591089E-006	2
IP		2.75160212127558E-006	2
IQ		0.0002377942	2
IU	ENGINEERING, MECHANICAL	4.89377034173765E-005	2
IX	ENGINEERING, GEOLOGICAL	2.51737336786803E-006	2
IY		0.0001593423	2
JA	ENVIRONMENTAL SCIENCES	0.0005461515	2
JB		1.46487189628943E-005	1
JI		0.0002581965	1
JM		2.59893673171874E-006	2
JO		4.40538564223148E-005	2
JS		4.97114044002065E-006	2
JU		3.76712967061943E-005	2
JW		0.000000058	2
JY		0.000299488	2
KA		5.09794916374691E-006	2
KI	GASTROENTEROLOGY & HEPATOLOGY	0.0018224791	2
KM		0.0004394	1
KU		9.00589780694986E-006	2
KV		7.34781550212014E-006	2
KY		0.000003855	2
LE		3.24377072834255E-005	2
LI	GERIATRICS & GERONTOLOGY	0.0010137507	2
LJ		3.745327587421E-005	2
LQ		0.000349788	1
MA	HEMATOLOGY	0.0028549359	2
MC	MATHEMATICAL & COMPUTATIONAL BIOLOGY	0.0005180209	1
ML	PRIMARY HEALTH CARE	6.48427946807781E-006	2
MM	HISTORY	6.49881798333781E-006	2
MQ		2.09424086068838E-005	1
MR		1.78623798181764E-005	2
MU		5.00906680522917E-006	1
MW		0.0002373912	1
MY		0.0004390764	1
NE	PUBLIC, ENVIRONMENTAL & OCCUPATIONAL HEALTH	0.0011944243	2
NI	IMMUNOLOGY	0.0046191667	2
NM	INDUSTRIAL RELATIONS & LABOR	3.3022962880088E-006	2
NN	INFECTIOUS DISEASES	0.000644459	2
NQ		0.0005612429	1
NS	NANOSCIENCE & NANOTECHNOLOGY	0.0001354796	2
NU		4.60841203830647E-005	1
OA		3.89277876358318E-005	2
OE		0.000004341	2
OI	INTEGRATIVE & COMPLEMENTARY MEDICINE	0.0002649664	2
OM	LAW	5.0827687796417E-005	2
OO		4.57414540121843E-005	1
OP		0.0001932081	1
OR		2.05444623063058E-006	2
OT	LINGUISTICS	0.0023554871	1
OU	LIMNOLOGY	8.41905806581822E-006	2
OX	LITERARY THEORY & CRITICISM	0.000000698	2
OY		8.75114768930245E-005	1
OZ		0.000005364	2
PA		2.31239480738618E-006	2
PC		0.0001347528	1
PD		5.12141310263164E-007	2
PE		2.78216658046931E-005	2
PF		2.03398432085208E-007	2
PG		9.8325174221889E-008	2
PH		7.08126074472802E-008	2
PI		3.92464580335102E-006	1
PJ		3.86882309466587E-006	2
PK		1.0922826432375E-005	2
PM	MATERIALS SCIENCE, MULTIDISCIPLINARY	0.0001610321	2
PN		0.0002365302	1
PO		0.0003247161	1
PQ		6.21896713327651E-005	2
PS	SOCIAL SCIENCES, MATHEMATICAL METHODS	8.27350990562079E-005	2
PT		4.1857655154494E-005	1
PU		0.00005555	1
PW	MEDICAL LABORATORY TECHNOLOGY	0.0003734864	2
PY	MEDICINE, GEN & INT	0.0037817995	2
PZ	METALLURGY & METALLURGICAL ENGINEERING	2.33835602157968E-005	2
QA	MEDICINE, RESEARCH & EXPERIMENTAL	0.0013614	2
QC	LITERATURE, ROMANCE	5.6688099505877E-007	2
QD	LITERATURE, SLAVIC	3.85720285055637E-008	2
QE	MATERIALS SCIENCE, BIOMATERIALS	0.0002206424	2
QF	MATERIALS SCIENCE, CHARACTERIZATION & TESTING	3.07423828424972E-006	2
QG	MATERIALS SCIENCE, COATINGS & FILMS	8.51274359810334E-006	2
QH	MATERIALS SCIENCE, COMPOSITES	0.000004346	2
QJ		3.43314502256123E-005	1
QK		3.61228118229271E-007	2
QQ		1.09039326429872E-005	2
QU	MICROBIOLOGY	0.0004401773	2
RA		0.000060919	1
RB		0.0003357198	1
RE		1.15033308733573E-006	2
RO		5.4352792976071E-005	2
RP		0.0003818582	1
RQ		1.61885473856268E-005	1
RT	CLINICAL NEUROLOGY	0.0113735916	2
RU		0.0003820706	1
RX		1.71568172447007E-005	2
RY		1.90936597204834E-005	2
RZ		0.0001517087	1
SA	NUTRITION & DIETETICS	0.0008602931	2
SD	OBSTETRICS & GYNECOLOGY	0.0007258471	2
SI	OCEANOGRAPHY	2.15251497758129E-005	2
SR		1.60238510546421E-005	1
SU		0.0007066895	2
SY	OPTICS	0.0002801877	2
TA	ORNITHOLOGY	2.42276204270723E-005	2
TC		0.0004356017	1
TD		0.0006996543	1
TE		2.34586481468996E-005	1
TI	PARASITOLOGY	0.0001441021	2
TM		0.0007551937	2
TQ		0.0002346589	2
TU	PHARMACOLOGY & PHARMACY	0.009064311	2
UA	PHILOSOPHY	8.32441017431669E-005	2
UB		6.3012544982927E-005	2
UE		9.7284080564825E-005	1
UF		0.0001885794	1
UH		3.8320908031992E-005	1
UI	PHYSICS, MULTIDISCIPLINARY	0.0010743478	1
UK	PHYSICS, CONDENSED MATTER	6.08061499361594E-005	2
UM	PHYSIOLOGY	0.0082600661	1
UN		3.4714701352988E-005	1
UP		2.69104662922906E-005	2
UQ		3.29186542088988E-006	2
UR		0.0005640381	1
UT		6.86073891253714E-007	2
UU		1.69154778424499E-005	2
UY		0.00003182	2
VE		0.002392442	2
VI	PSYCHOLOGY	0.0029998406	1
VJ		0.0007274571	1
VM		2.30106869065219E-006	2
VP		2.41642563246831E-005	1
VS	PSYCHOLOGY, MATHEMATICAL	0.0008097228	1
VX	PSYCHOLOGY, EXPERIMENTAL	0.0105270385	1
VY		0.0013937204	2
WC	REHABILITATION	0.0012897802	2
WE		0.0005276201	1
WF	REPRODUCTIVE BIOLOGY	0.0004211128	2
WH	RHEUMATOLOGY	0.0009901325	2
WM		0.0001215662	1
WQ		8.5630891750477E-005	2
WU		2.4687548788243E-005	1
WV		2.967336056357E-005	1
WY		4.65046458894608E-005	2
XA		6.65221576995039E-006	2
XE		3.95249538571499E-006	2
XQ	SPECTROSCOPY	0.000194403	2
XW	SPORT SCIENCES	0.0047850875	1
XY		0.0003532351	2
YA	SURGERY	0.004836171	2
YE		3.37541669628185E-005	2
YG		1.49844413926491E-007	2
YI		1.21048122340638E-005	2
YO	TOXICOLOGY	0.0012953274	2
YP	TRANSPLANTATION	0.0002467826	2
YQ		7.8333433592078E-006	2
YR		8.1891446342555E-006	1
YU	TROPICAL MEDICINE	9.76667364024582E-005	2
YY	URBAN STUDIES	0.000000783	2
ZA	UROLOGY & NEPHROLOGY	0.0008596196	2
ZC	VETERINARY SCIENCES	0.0003608835	2
ZD	PERIPHERAL VASCULAR DISEASE	0.0055333976	2
ZE	VIROLOGY	0.0007661192	2
ZK	'WOMEN''S STUDIES'	4.40340810415893E-005	2
ZM		0.000733053	2
ZQ		1.14641147338056E-006	2
ZR		1.11169321873295E-005	2
